# Supplementary material for: Stabilizing milk-derived extracellular vesicles (mEVs) through lyophilization: a novel trehalose and tryptophan formulation for maintaining structure and Bioactivity during long-term storage
Source: J Biol Eng. 2025 Jan 13;19:4. doi: 10.1186/s13036-024-00470-z (PMC11727230; doi:10.1186/s13036-024-00470-z)
Supplement: Supplementary file 1 — Supplementary Material 1 [file 13036_2024_470_MOESM1_ESM.xlsx]

## Sheet: Figures with points
Group									Average	Stdev	Strror
Control	1.02772	1.05077	0.989151	1.103	1.01944	0.99852	0.902365	0.937125	1.00351	0.0589911	0.0208565
mEV	1.2049	1.2355	1.13445	1.16281	1.19919	1.2049	1.12058	1.31925	1.1977	0.0586016	0.0207188
					Average	Stdev	Stderror
Fresh mEVs	1.30058	1.42884	1.14083	1.21685	1.27178	0.123372	0.0616861
20℃	1.00558	1.06496	1.10408	0.899867	1.01862	0.0889261	0.0444631
4℃	1.17836	1.11399	1.02525	1.10563	1.10581	0.0627682	0.0313841
-20℃	1.06175	1.1999	1.34529	1.02925	1.15905	0.144534	0.0722672
-80℃	0.946893	0.828531	1.03647	1.15274	0.991159	0.137318	0.0686591
Fresh mEVs	1.096	1.297	1.1963	1.184	1.19332	0.0822931	0.0411466
HEPES	1.06916	1.02257	1.02019	0.906436	1.00459	0.0692101	0.0346051
10 mM TH	1.11356	1.13276	1.15263	0.988784	1.09693	0.0738431	0.0369215
25 mM TH	1.15263	1.18699	1.19455	1.19055	1.18118	0.0192801	0.00964004
50 mM TH	1.15274	1.37294	1.20655	1.31513	1.26184	0.166755	0.0833776
75 mM TH	1.11019	1.17765	1.1504	1.36946	1.20193	0.115075	0.0575374
50 mM Sucrose	1.22093	1.18696	1.1281		1.17866	0.0469681	0.027117
50 mM Lactose	1.0534	1.18459	0.987606	1.0963	1.08047	0.0825601	0.0412801
Fresh mEVs	1.19919	1.1849	1.12058	1.30225	1.20173	0.0752289	0.0376144
50 mM TH	1.21733	1.1991	1.31513	1.15274	1.22107	0.0683443	0.0341721
50 mM TH + 10 µM Tryptophan	1.35501	1.20685	1.56789	1.16279	1.32314	0.182713	0.0913566
50 mM TH + 100 µM Tryptophan	1.34698	1.29582	1.51286	1.42449	1.39504	0.0946969	0.0473484
50 mM TH + 1 mM Tryptophan	1.17371	1.03734	1.02987	1.3459	1.1467	0.148343	0.0741715

## Sheet: Finalized
Xlacto
Fresh	0.616536	0.0453597							Fresh	1.62197	0.0907193
0 months lyophilized	0.645528	0.0297804							0 months lyophilized	1.54912	0.0595608
3 months lyophilized	0.598678	0.0346901							3 months lyophilized	1.67035	0.0693801
4.5 months lyophilized	0.613211	0.0557252							4.5 months lyophilized	1.63076	0.11145
0	0.616536	0.0453597
0.0333333	0.645528	0.0297804
3	0.598678	0.0346901
4.5	0.613211	0.0557252
Amino Acid Combinations (100uM)
50mM TH + 100uM tyrosine	1.00547	0.169525
50mM TH + 100uM alanine	0.929444	0.0656038
50mM TH + 100uM histidine	0.896536	0.00676811
50mM TH + 100uM phenylalanine	0.892267	0.051409
50mM TH + 100uM cysteine	0.816301	0.056952
50mM TH + 100uM arginine	0.81439	0.0524666
50mM TH + 100uM lysine	0.786517	0.0327148
50mM TH + 100uM tryptophan	0.77165	0.040931
Amino Acid Combinations (1mM)
50mM TH + 1mM cysteine	1.04583	0.0699574
50mM TH + 1mM tryptophan	0.882807	0.0538249
50mM TH + 1mM alanine	0.942252	0.0114571
50mM TH + 1mM histidine	0.937889	0.0114571
50mM TH + 1mM arginine	1.00374	0.057256
50mM TH + 1mM tyrosine	0.887412	0.0805522
50mM TH + 1mM lysine	0.774823	0.0243706
Amino Acid Combinations (10uM)
50 mM TH + 10uM tryptophan	0.766313	0.0499679
50mM TH + 10uM alanine	0.973411	0.00881313
50mM TH + 10uM histidine	0.874948	0.14101				50 mM Trehalose	0.822698	0.0538848
50mM TH + 10uM arginine	0.935604	0.108228				50mM TMAO	0.837697	0.057072
50mM TH + 10uM tyrosine	0.926049	0.0658689				50mM TH + 10 mM TMAO	0.816142	0.035077
50mM TH + 10uM lysine	0.920233	0.040374				50 mM TH + 100 uM Tryptophan	0.726762	0.020931
50mM TH + 10uM cysteine	0.899875	0.101493
Other
50mM TH + 10 mM TMAO	0.816142	0.035077
50mM TMAO	0.837697	0.057072	1.33643	0.166568
industry (10uL)	7.735	0.964063
industry (40uL)	6.34	0.790195
			Points
50 mM Trehalose	0.822698	0.0538848
50 mM TH + 10 uM Tryptophan	0.766313	0.0499679
50 mM TH + 100 uM Tryptophan	0.726762	0.020931
50 mM TH + 1000 uM Tryptophan	0.882807	0.0538249
	10 uM	100 uM	1 mM	Errors
Tyrosine	0.926049	0.908235	0.887412	0.0658689	0.0413963	0.0805522
Alanine	0.973411	0.929444	0.942252	0.00881313	0.0656038	0.0114571
Histidine	0.907354	0.896536	0.937889	0.114421	0.0676811	0.0114571
Phenylalanine	0.929332	0.892267	0.892406	0.0630603	0.051409	0.0380782
Cysteine	0.891151	0.821713	1.00781	0.0869513	0.0360873	0.0699574
Arginine	0.935604	0.81439	1.00374	0.108228	0.0524666	0.057256
Lysine	0.920233	0.786517	0.774823	0.040374	0.0327148	0.0243706
Tryptophan	0.766313	0.726762	0.882807	0.0499679	0.030931	0.0538249
AA Controls
Control	7.66
Control + 100uM lysine	8.61
Control + 100uM Arginine	7.8
Cold Storage
Combined Cold Storage
Fresh mEVs	0.813784	0.0247559	Fresh mEVs	1.22883	0.0304208
20℃	0.966728	0.0196055	20℃	1.03442	0.0202803
4℃	0.915356	0.029934	4℃	1.09247	0.0327021
-20℃	0.87254	0.0523116	-20℃	1.14608	0.0599532
-80℃	1.02388	0.0704748	-80℃	0.976682	0.0688314
HEPES	0.962653	0.0657352	HEPES	1.0388	0.0682855
10 mM TH	0.986109	0.0475546	10 mM TH	1.01409	0.0482245
25 mM TH	0.883153	0.0972335	25 mM TH	1.13231	0.0550491
50 mM TH	0.802698	0.0438848	50 mM TH	1.2458	0.0546715
75 mM TH	0.835245	0.054413	75 mM TH	1.19725	0.0651461
50 mM Sucrose	0.869944	0.0225003	50 mM Sucrose	1.1495	0.025864
50 mM TH	0.822698	0.0538848	50 mM TH	1.21551	0.0654976
50 mM TH + 10 uM Tryptophan	0.766313	0.0499679	50 mM TH + 10 uM Tryptophan	1.30495	0.0652056
50 mM TH + 100 uM Tryptophan	0.726762	0.020931	50 mM TH + 100 uM Tryptophan	1.37597	0.0288003
50 mM TH + 1 mM Tryptophan	0.882807	0.0538249	50 mM TH + 1 mM Tryptophan	1.13275	0.0609702
Alanine	0.973411	0.929444	0.942252	0.00881313	0.0656038	0.0114571
Cysteine	0.891151	0.821713	1.00781	0.0869513	0.0360873	0.0699574
Arginine	0.935604	0.81439	1.00374	0.108228	0.0524666	0.057256
Lysine	0.920233	0.786517	0.774823	0.040374	0.0327148	0.0243706
Tryptophan	0.766313	0.726762	0.882807	0.0499679	0.030931	0.0538249
	10µM	100µM	1µM
Alanine	1.02732	1.07591	1.06129	0.00905386	0.0705839	0.0121592
Cysteine	1.12214	1.21697	0.992255	0.0975719	0.0439171	0.0694156
Arginine	1.06883	1.22791	0.996275	0.115677	0.0644244	0.0570427
Lysine	1.08668	1.27143	1.29062	0.0438737	0.0415945	0.0314531
Tryptophan	1.30495	1.37597	1.13275	0.0652056	0.04256	0.0609702
Fresh mEVs
1.2049	1.03445	1.16281	1.13405	0.0887917
	10 uM	100 uM	1 mM	Errors
Tyrosine	0.926049	0.908235	0.887412	0.0658689	0.0413963	0.0805522
Histidine	0.907354	0.896536	0.937889	0.114421	0.0676811	0.0114571
Phenylalanine	0.929332	0.892267	0.892406	0.0630603	0.051409	0.0380782
	10uM	100uM	1mM
Tyrosine	1.07986	1.10104	1.12687	0.071129	0.0455789	0.0907721
Histidine	1.10211	1.1154	1.06622	0.126105	0.0754918	0.0122158
Phenylalanine	1.07604	1.12074	1.12057	0.0678556	0.0576161	0.0426691
Ramped Freezing/Vacuum	7.82	8.34	6.86	7.67333	1.19414	0.0473084
Manual	7.26	7.45	8.33	7.68	1.1931	0.0359703
Control	9.163

## Sheet: Sugar Comp 50mM
					Average	STDEV	Standard Error
50 mM TH	1.3052	1.3279	1.12423	1.14675	1.22602	0.105346	0.0526732	From 4/11/24
50mM lactose	1.0534	1.18459	0.987606	1.0963	1.08047	0.0825601	0.0412801
50mM sucrose	1.22093	1.18696	1.1281		1.17866	0.0469681	0.027117

## Sheet: 4_16_24 nogel
	E01 R	F01 R	G01 R	H01 R	E02 R	F02 R	G02 R	H02 R	E03 R	F03 R	G03 R	H03 R	E04 R	F04 R	G04 R	H04 R	E05 R	F05 R	G05 R	H05 R
0.000283889	2134.45	2153.23	2110.39	2148.38	2069.92	2071.68	2032.6	2046.79	2052.96	2046.41	2028.48	2036.3	2021.63	2022.01	2038.75	2084.53	2026.11	2022.81	2062.6	2064.43
0.00603944	2124.84	2145.72	2103.19	2139.77	2064.24	2067.17	2027.58	2040.48	2047.92	2043.73	2024.05	2031.41	2017.23	2019.04	2035.81	2080.5	2022.93	2019.71	2059.15	2060.7
0.008805	2120.94	2141.96	2099.07	2135.18	2061.05	2063.79	2024.34	2037	2045.23	2041.91	2022.06	2027.53	2014.71	2016.52	2033.21	2077.2	2020.11	2016.99	2056.03	2056.74
0.0115828	2117.69	2138.21	2095.49	2131.24	2057.33	2061.42	2021.77	2032.85	2042.23	2040.21	2018.86	2024.22	2011.62	2014.68	2030.63	2073.9	2017.18	2014.16	2052.81	2053.28
0.0143606	2113.69	2134.36	2091.82	2127.41	2054.46	2058.25	2018.44	2029.26	2038.94	2037.92	2016.11	2020.78	2009.09	2012.42	2028.02	2070.6	2014.72	2011.8	2050.02	2049.82
0.0171383	2109.6	2130.5	2088.05	2122.82	2051.28	2055.48	2015.55	2025.58	2036.04	2036.21	2013.34	2017.47	2005.88	2010.17	2025.81	2067.41	2012.16	2009.33	2046.81	2045.67
0.0199161	2106.06	2127.33	2084.28	2118.8	2048.09	2052.71	2012.55	2022	2032.55	2034.29	2010.36	2014.16	2003.26	2007.9	2023.01	2064.12	2009.02	2006.86	2044.03	2042.12
0.0226939	2101.97	2123.58	2081.16	2114.79	2044.82	2049.74	2010.01	2018.32	2029.88	2032.97	2008.04	2010.96	1999.96	2005.55	2020.69	2061.34	2006.34	2004.08	2040.92	2038.76
0.0254717	2098.34	2119.73	2077.21	2111.51	2041.64	2047.08	2006.79	2015.33	2026.98	2030.95	2005.08	2007.55	1997.22	2003.18	2018.36	2058.05	2004.14	2001.3	2038.71	2035.11
0.0282494	2094.16	2115.8	2073.89	2107.51	2038.27	2044.42	2003.69	2011.76	2024.41	2029.32	2002.53	2004.9	1995.08	2001.18	2015.35	2054.56	2001.26	1998.99	2035.7	2031.08
0.0310272	2090.53	2112.83	2070.57	2103.3	2035	2041.76	2000.82	2008.66	2021.62	2027.19	2000.22	2001.71	1992.45	1998.72	2012.82	2051.79	1998.94	1996.1	2033.05	2028.32
0.033805	2086.8	2108.79	2066.61	2100.04	2031.73	2038.29	1998.07	2005.2	2018.73	2025.45	1996.93	1998.41	1989.51	1996.04	2010.4	2048.92	1996.63	1994.15	2029.95	2024.88
0.0365828	2083.18	2105.06	2063.94	2096.49	2028.99	2035.23	1994.65	2001.54	2016.16	2023.23	1994.5	1995.66	1986.68	1993.94	2007.88	2046.26	1993.54	1990.95	2027.39	2021.34
0.0393606	2079.55	2101.89	2060.54	2093.16	2024.91	2032.68	1991.9	1999.11	2013.48	2021.27	1991.74	1993.03	1984.06	1991.63	2005.34	2043.29	1991.12	1988.44	2024.84	2018.12
0.0421383	2075.93	2098.07	2057.34	2089.71	2022.26	2029.62	1989.04	1995.78	2010.22	2019.55	1988.67	1989.86	1981.12	1989.06	2002.92	2039.81	1988.61	1985.81	2022.64	2014.89
0.0449161	2072.86	2094.9	2054.03	2086.28	2019.42	2026.97	1986.18	1992.9	2007.65	2017.7	1986.25	1986.67	1978.78	1986.29	1999.92	2037.55	1986.09	1983.76	2019.54	2011.67
0.0476842	2068.6	2091.84	2050.84	2083.03	2016.06	2024.23	1983.32	1990.7	2005.08	2016.43	1983.84	1984.71	1976.53	1983.99	1997.61	2034.59	1983.68	1981.14	2016.88	2008.35
0.0504572	2065.64	2088.11	2048.37	2080.25	2013.33	2021.59	1980.58	1987.82	2003.1	2013.81	1981.21	1981.42	1973.59	1981.89	1995.3	2031.64	1981.17	1978.42	2014.68	2005.83
0.0532217	2062.23	2085.05	2045.17	2077.48	2009.88	2018.24	1978.28	1984.38	2000.53	2012.44	1978.24	1978.79	1971.12	1979.01	1992.78	2029.39	1979.22	1975.69	2012.04	2002.03
0.0559861	2058.72	2082.01	2042.62	2074.04	2007.15	2015.3	1975.64	1982.18	1997.86	2010.87	1975.29	1976.07	1968.78	1976.93	1990.37	2026.84	1976.81	1973.44	2010.04	1999.4
0.0587639	2055.22	2080.18	2040.06	2071.37	2004.42	2012.57	1972.69	1979.99	1995.2	2008.82	1972.98	1973.45	1966.22	1974.72	1987.59	2023.89	1974.98	1970.73	2007.08	1996.3
0.0615314	2051.92	2076.46	2036.97	2068.7	2001.69	2009.74	1969.84	1977.23	1992.73	2006.88	1970.14	1970.83	1963.76	1972.53	1985.28	2021.45	1972.48	1968.58	2005.21	1993.78
0.0643092	2049.16	2073.51	2034.42	2066.12	1998.96	2006.89	1967.64	1974.57	1990.39	2005.32	1967.96	1968.77	1961.78	1969.77	1982.42	2019.01	1970.18	1965.98	2003.11	1991.25
0.0670869	2045.86	2071.31	2031.96	2062.89	1996.33	2004.67	1965.35	1972.27	1987.83	2003.36	1965.76	1966.16	1959.22	1967.59	1980.21	2016.57	1967.77	1963.82	2000.25	1988.26
0.0698647	2042.67	2068.26	2028.97	2060.79	1993.42	2001.75	1962.73	1970.08	1985.94	2001.8	1963.68	1963.34	1956.66	1964.92	1978.02	2013.52	1965.93	1961.12	1998.27	1985.95
0.0726314	2039.47	2065.51	2026.61	2058.22	1990.69	1998.92	1960.88	1967.43	1983.49	1999.76	1960.96	1961.16	1954.69	1962.74	1975.25	2011.7	1963.65	1959.18	1995.96	1983.53
0.0753992	2036.91	2062.46	2024.07	2055.64	1988.07	1996.1	1958.15	1965.81	1981.25	1998.29	1958.35	1958.45	1952.13	1960.65	1973.05	2009.27	1961.36	1956.58	1993.99	1981.13
0.0781769	2034.01	2060.28	2021.82	2053.18	1985.46	1994.08	1955.98	1963.16	1978.8	1996.15	1956.27	1956.39	1950.05	1958.56	1970.97	2006.84	1959.64	1953.87	1991.34	1978.25
0.0809547	2031.36	2058.09	2019.48	2051.16	1983.35	1991.26	1953.79	1960.98	1977.03	1994.89	1953.77	1954.22	1947.5	1956.59	1968.2	2004.41	1957.35	1952.05	1989.82	1975.84
0.0837275	2028.37	2055.24	2017.87	2048.6	1980.73	1988.44	1951.62	1958.89	1974.68	1992.75	1951.81	1952.18	1945.32	1953.95	1966.12	2001.89	1955.51	1949.45	1987.62	1974.11
0.0864922	2026.12	2053.15	2014.88	2046.69	1978.74	1986.32	1949.45	1956.83	1972.55	1991.49	1949.41	1949.57	1943.45	1951.97	1964.14	1999.56	1953.9	1947.52	1985.65	1971.23
0.08927	2023.13	2050.31	2013.26	2044.12	1976.12	1983.6	1947.38	1954.74	1970.78	1989.46	1947.46	1947.51	1940.8	1950	1962.05	1997.85	1951.61	1945.13	1983.57	1969.62
0.0920383	2020.98	2048.21	2010.93	2042.42	1973.41	1981.59	1945.1	1953.23	1968.43	1988.2	1945.18	1945.57	1938.83	1948.01	1959.96	1995.52	1949.53	1942.75	1982.04	1966.85
0.0948056	2018.53	2046.04	2008.68	2040.5	1971.41	1978.98	1943.69	1951.26	1966.99	1986.16	1943.33	1943.41	1936.75	1946.15	1957.42	1993.9	1948.03	1940.93	1980.4	1965.34
0.0975833	2016.28	2043.85	2007.18	2038.04	1969.42	1976.97	1940.86	1949.19	1964.84	1984.43	1940.94	1941.58	1934.78	1943.61	1955.44	1991.59	1945.84	1938.54	1978.43	1963.26
0.100361	2013.39	2041.68	2004.84	2036.14	1966.81	1974.96	1939.25	1947.22	1962.61	1983.18	1938.45	1939.41	1932.81	1941.75	1953.46	1989.16	1944.12	1936.27	1976.24	1960.97
0.103139	2011.15	2039.68	2002.69	2034.51	1964.81	1972.36	1937.39	1945.71	1960.95	1981.93	1936.93	1937.14	1930.16	1939.87	1951.49	1987.56	1942.06	1934.65	1974.82	1958.98
0.105917	2008.99	2037.6	2001.08	2031.96	1962.21	1970.55	1935.78	1943.86	1958.82	1980.2	1934.77	1935.75	1928.77	1937.33	1949.42	1985.24	1940.66	1932.28	1972.75	1956.89
0.108694	2006.75	2035.42	1999.47	2031	1960.31	1968.04	1933.16	1942.34	1957.36	1978.38	1933.15	1933.38	1926.23	1935.94	1947.65	1983.01	1938.94	1930.67	1971.43	1954.81
0.111472	2004.61	2033.34	1997.34	2029.29	1958.42	1965.54	1931.76	1940.38	1955.23	1977.23	1931.41	1931.99	1924.37	1933.6	1945.57	1981.51	1936.87	1928.5	1969.25	1953.4
0.114244	2002.46	2031.26	1995.72	2027.47	1956.43	1963.64	1930.15	1939.09	1953.88	1975.6	1929.36	1929.71	1922.51	1931.75	1943.71	1979.91	1935.47	1926.34	1967.95	1951.43
0.117011	1999.68	2029.84	1993.68	2025.76	1953.93	1961.94	1928.2	1937.11	1951.96	1973.88	1927.2	1928.42	1920.55	1929.89	1941.84	1977.79	1933.4	1924.94	1966.42	1949.45
0.119789	1998.18	2027.86	1992.08	2024.07	1951.94	1960.13	1926.69	1935.15	1950.5	1972.84	1925.58	1926.7	1918.68	1928.13	1939.98	1976.28	1932	1922.2	1965.01	1948.05
0.122566	1996.03	2025.78	1990.48	2021.8	1950.15	1957.83	1924.85	1933.41	1948.59	1971.02	1924.18	1924.43	1916.92	1926.48	1938.21	1974.17	1930.16	1920.71	1963.69	1946.07
0.125331	1993.99	2024.45	1988.44	2020.84	1948.25	1955.44	1923.34	1932.01	1946.67	1970.19	1922.13	1923.25	1915.17	1924.72	1936.45	1972.67	1928.76	1918.76	1961.84	1944.67
0.128109	1990.33	2022.48	1986.93	2019.03	1946.37	1953.63	1921.3	1930.71	1945.42	1968.56	1920.61	1921.76	1913.41	1922.85	1934.7	1970.74	1927.36	1916.8	1960.43	1942.81
0.130887	1987.66	2020.5	1985.43	2017.42	1944.68	1952.13	1920.45	1929.42	1944.18	1967.06	1918.67	1920.03	1911.92	1921.11	1932.83	1969.25	1925.51	1915.3	1959.13	1940.93
0.133664	1985.51	2019.08	1983.93	2015.9	1942.69	1949.83	1918.5	1928.12	1941.69	1966.12	1917.27	1918.52	1910.27	1919.46	1931.07	1967.24	1924.21	1913.24	1957.82	1939.64
0.136436	1983.47	2017.01	1982.62	2014.2	1940.91	1948.24	1917.2	1926.38	1941.12	1964.6	1915.87	1917.01	1908.51	1917.7	1929.89	1965.84	1922.37	1911.4	1956.41	1938.24
0.139214	1981.33	2015.03	1980.39	2012.59	1939.12	1946.45	1915.81	1924.98	1939.41	1963.1	1913.94	1915.41	1906.75	1916.62	1928.13	1964.44	1921.07	1909.55	1954.66	1936.47
0.141991	1979.3	2013.8	1978.99	2011.09	1937.43	1944.95	1913.97	1923.79	1938.07	1962.27	1912.54	1914.01	1905.47	1914.96	1926.37	1963.13	1919.23	1907.7	1953.79	1934.61
0.144769	1977.8	2011.73	1977.48	2009.58	1935.65	1942.76	1912.67	1922.6	1936.56	1960.86	1911.25	1912.61	1903.82	1913.11	1924.72	1961.22	1917.94	1906.51	1951.95	1933.41
0.147536	1975.67	2009.94	1976.08	2008.62	1933.86	1941.16	1911.39	1920.85	1934.74	1959.46	1909.32	1911.1	1902.07	1911.66	1923.53	1959.91	1916.09	1904.67	1951.3	1931.76
0.150314	1974.37	2008.63	1974.67	2007.1	1932.27	1939.77	1910	1919.57	1933.71	1958.63	1908.02	1909.61	1900.32	1910.02	1921.99	1958.01	1915.01	1902.93	1949.56	1930.46
0.153092	1972.23	2007.21	1973.81	2005.59	1930.4	1938.08	1908.17	1918.38	1932.57	1957.21	1906.62	1908.31	1898.67	1908.83	1920.23	1956.81	1913.82	1901.65	1948.37	1928.8
0.155857	1970.2	2005.33	1971.78	2004.73	1929.42	1936.08	1907.42	1917.19	1931.07	1955.8	1904.9	1906.92	1897.48	1907.29	1918.58	1955.51	1912.19	1900.01	1947.18	1927.61
0.158635	1968.8	2004.11	1970.28	2002.58	1927.73	1934.69	1905.48	1915.45	1929.36	1954.97	1903.62	1905.64	1895.95	1905.74	1917.59	1953.6	1911	1898.27	1946.52	1926.43
0.161399	1967.4	2002.79	1968.98	2001.71	1926.05	1933.21	1904.84	1914.83	1928.44	1954.36	1902.44	1904.45	1894.09	1904.1	1915.95	1952.41	1909.83	1897.2	1944.68	1924.86
0.164177	1965.45	2001.57	1967.58	2000.3	1924.56	1931.82	1903.67	1913.64	1926.84	1953.05	1900.84	1903.17	1893.01	1903.22	1914.97	1951.21	1908.08	1895.46	1943.59	1923.67
0.166955	1964.05	1999.6	1966.9	1999.44	1923.37	1930.22	1902.38	1912.56	1925.91	1951.76	1899.65	1901.87	1891.37	1901.58	1913.31	1949.5	1907.1	1894.58	1942.5	1921.92
0.169733	1962.76	1998.38	1965.5	1997.39	1921.29	1928.34	1901.1	1910.81	1924.4	1951.02	1898.37	1900.71	1890.29	1900.04	1911.78	1948.91	1905.92	1892.95	1941.87	1920.73
0.1725	1961.45	1997.05	1964.1	1996.52	1920.21	1927.65	1899.8	1909.85	1922.91	1949.73	1897.19	1899.41	1888.54	1899.06	1910.7	1947.2	1904.95	1891.21	1940.23	1919.65
0.175268	1960.15	1995.27	1962.8	1995.11	1918.63	1926.25	1898.52	1909.11	1921.87	1948.53	1896.12	1898.23	1887.47	1897.51	1909.25	1945.9	1903.88	1889.89	1939.8	1918.56
0.178039	1958.31	1994.06	1962.03	1994.43	1917.85	1924.26	1897.34	1907.58	1921.04	1948.48	1895.05	1897.16	1885.93	1896.18	1908.27	1944.3	1902.34	1888.91	1938.06	1917.01
0.180817	1956.91	1992.84	1960.72	1993.02	1916.26	1923.08	1896.06	1906.49	1919.65	1947.3	1893.34	1895.98	1884.75	1895.1	1907.3	1943.81	1901.27	1887.48	1936.87	1915.93
0.183595	1955.72	1991.62	1959.42	1991.71	1914.68	1921.7	1894.99	1905.98	1918.93	1946.1	1892.27	1894.91	1883.2	1893.77	1905.75	1942.11	1900.3	1886.41	1936.45	1914.74
0.186369	1954.41	1990.4	1958.11	1990.95	1913.2	1920.5	1894.35	1904.7	1917.54	1945.47	1891.62	1893.72	1882.24	1892.7	1904.41	1940.91	1899.32	1884.42	1935.47	1913.66
0.189147	1953.2	1989.27	1956.72	1989.54	1911.62	1919.12	1893.17	1903.16	1916.61	1944.18	1890.14	1892.56	1881.16	1891.35	1903.44	1939.81	1898.36	1883.46	1934.39	1912.67
0.191924	1952.01	1988.15	1956.15	1988.87	1910.84	1917.73	1891.99	1902.86	1915.33	1943.76	1889.06	1891.59	1879.99	1890.38	1902.46	1938.81	1896.82	1882.03	1933.42	1911.13
0.194702	1950.7	1986.83	1954.84	1987.56	1910.05	1916.64	1891.36	1901.68	1914.5	1942.56	1887.89	1890.52	1879.01	1889.62	1901.02	1937.71	1896.41	1880.71	1932.32	1910.62
0.19748	1949.41	1985.81	1954.17	1986.25	1908.57	1915.35	1890.19	1900.6	1913.2	1941.95	1887.04	1889.34	1877.47	1888.18	1900.25	1936.62	1894.88	1879.85	1931.36	1908.97
0.200258	1948.3	1984.59	1952.97	1985.57	1907.59	1914.16	1889.01	1899.62	1912.49	1940.76	1885.97	1888.38	1876.4	1887.2	1898.61	1935.61	1893.9	1878.31	1930.38	1907.88
0.203034	1947	1983.28	1951.67	1984.27	1906.21	1912.98	1887.94	1898.55	1911.76	1940.24	1884.79	1887.95	1875.42	1885.87	1897.83	1934.12	1893.14	1877.55	1929.41	1906.9
0.205812	1946.42	1982.16	1950.9	1983.69	1904.93	1911.69	1887.31	1897.57	1910.48	1939.16	1883.94	1886.77	1874.35	1884.89	1897.06	1933.12	1892.18	1876.13	1928.88	1906.4
0.208576	1944.5	1980.94	1949.7	1982.28	1903.54	1911.11	1886.24	1896.6	1909.85	1938.63	1882.97	1885.27	1873.39	1883.66	1895.53	1932.02	1891.31	1874.81	1928.01	1905.52
0.211345	1943.39	1979.91	1948.49	1981.91	1902.76	1909.32	1885.6	1896.09	1908.57	1938.22	1881.91	1884.75	1872.41	1882.79	1894.85	1931.02	1889.78	1874.05	1927.57	1904.44
0.214123	1942.92	1978.7	1947.91	1980.59	1901.89	1908.73	1884.53	1895.11	1908.06	1937.02	1881.05	1883.68	1870.78	1881.92	1894.09	1930.03	1889.57	1872.72	1926.7	1903.25
0.216901	1941.72	1977.57	1947.24	1979.38	1900.51	1907.64	1883.47	1894.14	1907.33	1936.62	1879.99	1882.6	1869.8	1880.48	1892.54	1929.03	1888.61	1871.75	1925.74	1902.27
0.219665	1940.51	1976.45	1946.14	1978.81	1899.22	1906.56	1882.4	1893.72	1906.16	1935.52	1879.14	1882.18	1868.83	1879.71	1891.77	1928.73	1887.84	1870.53	1924.87	1901.3
0.222432	1939.31	1975.88	1945.56	1978.23	1898.44	1905.27	1881.86	1892.76	1905.63	1935	1878.19	1881.21	1867.86	1878.95	1891.01	1927.03	1887.08	1869.88	1923.91	1900.32
0.22521	1938.75	1974.76	1944.27	1977.02	1897.16	1904.18	1880.7	1891.78	1904.35	1934.6	1877.22	1880.26	1866.9	1877.61	1890.23	1926.04	1886.21	1868.65	1923.58	1899.24
0.227988	1937.63	1973.64	1943.07	1976.64	1896.47	1903.79	1880.27	1890.82	1903.73	1933.61	1876.37	1879.73	1865.83	1877.3	1888.8	1925.14	1885.45	1867.69	1922.72	1898.84
0.230766	1936.44	1972.62	1942.39	1975.43	1895.19	1902.7	1879.2	1889.75	1902.65	1933.09	1875.95	1878.66	1864.85	1875.97	1888.13	1924.24	1884.59	1866.47	1921.85	1897.85
0.233533	1935.34	1972.16	1941.91	1974.11	1894.51	1901.52	1878.57	1888.88	1902.14	1932.11	1875.09	1877.81	1863.98	1875.31	1887.26	1923.24	1883.83	1865.81	1920.87	1896.89
0.23631	1934.23	1971.03	1940.81	1973.64	1893.73	1900.53	1877.71	1888.66	1900.95	1931.69	1874.24	1877.28	1863.02	1874.44	1886.49	1922.25	1883.06	1865.05	1920.55	1895.8
0.239088	1933.67	1969.91	1940.23	1973.16	1892.36	1899.45	1877.09	1887.59	1900.55	1931.18	1873.29	1876.31	1862.15	1873.66	1885.82	1921.96	1882.3	1863.73	1919.59	1894.72
0.241866	1932.46	1969.34	1939.02	1972.05	1891.77	1898.26	1876.55	1887.18	1899.82	1930.3	1872.44	1875.25	1860.98	1872.33	1885.05	1921.16	1881.43	1862.51	1919.26	1894.32
0.244644	1931.99	1968.23	1938.46	1971.47	1890.48	1897.77	1875.39	1886.31	1899.42	1929.67	1871.59	1874.72	1860.11	1871.68	1884.18	1920.07	1880.78	1861.85	1918.4	1893.34
0.247421	1930.89	1967.11	1937.88	1970.36	1889.7	1896.69	1875.07	1885.34	1898.34	1929.36	1870.74	1874.29	1859.71	1870.81	1883.51	1919.26	1880.47	1861.19	1918.07	1892.37
0.250195	1929.69	1966.09	1936.68	1969.88	1888.43	1895.61	1873.9	1884.93	1897.81	1928.96	1870.3	1873.43	1858.28	1869.94	1882.65	1918.28	1879.81	1860.52	1917.32	1891.96
0.252973	1929.12	1965.62	1936.3	1968.77	1887.84	1895.21	1872.94	1884.07	1897.3	1927.97	1869.47	1872.91	1857.78	1869.26	1881.41	1917.38	1879.05	1859.21	1916.46	1891.45
0.255751	1927.92	1964.5	1935.1	1968.3	1886.57	1894.13	1872.52	1883.75	1896.23	1927.56	1868.5	1872.49	1857	1868.5	1881.1	1916.48	1878.29	1858.54	1916.13	1890.48
0.258528	1927.54	1963.38	1934.62	1967.72	1885.88	1893.04	1871.99	1882.89	1895.82	1927.14	1867.86	1871.52	1856.5	1867.74	1879.97	1916.19	1877.52	1857.89	1915.27	1890.07
0.261301	1926.44	1963.01	1933.94	1966.61	1885.2	1892.65	1871.47	1881.93	1894.73	1926.83	1867.03	1870.57	1855.07	1866.96	1879.21	1914.69	1876.76	1856.56	1914.95	1889
0.264066	1925.24	1961.8	1932.84	1966.22	1884.02	1891.56	1870.61	1881.51	1894.33	1925.85	1866.59	1870.14	1854.67	1866.2	1878.54	1914.39	1876.56	1856	1914.31	1888.12
0.266844	1924.77	1961.33	1932.37	1965.01	1883.43	1890.59	1869.44	1881.4	1893.91	1925.54	1865.74	1869.29	1853.8	1865.43	1877.67	1913.6	1876.01	1855.35	1913.98	1887.62
0.269622	1923.76	1960.4	1931.89	1964.63	1882.26	1890.19	1869.12	1880.44	1892.84	1925.03	1865	1868.76	1852.94	1864.87	1877.1	1912.7	1875.34	1854.69	1913.12	1886.85
0.272399	1923.29	1959.84	1930.79	1964.25	1881.57	1889.21	1868.17	1879.57	1892.53	1924.26	1864.79	1867.81	1852.07	1864.11	1876.34	1912.41	1874.59	1853.48	1912.37	1886.34
0.275177	1922.09	1958.91	1930.21	1963.77	1880.98	1888.22	1867.74	1879.17	1891.45	1923.74	1864.04	1867.49	1851.11	1863.33	1875.77	1911.51	1873.83	1853.37	1912.05	1885.36
0.277955	1921.62	1957.79	1929.82	1962.66	1879.81	1887.73	1867.33	1878.39	1891.14	1923.64	1863.72	1866.96	1850.81	1862.67	1875.1	1910.63	1873.72	1852.15	1911.84	1884.38
0.280719	1921.14	1957.33	1928.64	1962.27	1879.23	1886.85	1866.79	1877.99	1890.74	1922.9	1862.88	1866	1849.83	1861.9	1874.23	1910.42	1873.06	1851.5	1911.07	1883.98
0.283497	1920.13	1956.21	1928.16	1961.16	1878.55	1886.36	1866.49	1877.12	1890.32	1922.24	1862.56	1865.68	1849.07	1861.13	1873.57	1909.52	1872.96	1850.83	1910.86	1883.57
0.286275	1918.95	1955.93	1927.67	1960.69	1877.86	1885.38	1865.52	1876.81	1889.36	1921.93	1861.71	1865.15	1848.67	1860.93	1872.9	1908.73	1872.21	1850.27	1910	1882.61
0.289052	1918.46	1954.72	1927.19	1960.21	1876.78	1884.39	1864.57	1875.95	1888.85	1921.62	1861.07	1864.95	1847.81	1860.37	1872.81	1907.83	1872.1	1849.61	1909.9	1882.3
0.291819	1918.09	1954.54	1926.09	1959.2	1876.19	1884.1	1864.25	1875.64	1888.63	1921.21	1860.23	1864.52	1847.04	1859.61	1872.13	1907.54	1871.34	1848.4	1909.46	1881.23
0.294597	1916.99	1953.42	1925.72	1958.63	1875.61	1883.02	1863.62	1874.68	1888.23	1920.33	1860.01	1863.57	1846.17	1858.74	1871.26	1906.75	1870.68	1848.2	1908.71	1880.92
0.297374	1916.08	1952.96	1925.23	1958.24	1874.34	1882.72	1863.42	1874.46	1887.36	1920.02	1859.28	1863.14	1845.88	1858.17	1870.59	1905.85	1870.57	1847.74	1908.5	1880.51
0.300138	1915.51	1952.58	1924.75	1957.87	1873.85	1881.75	1862.99	1873.61	1886.94	1919.71	1858.96	1862.28	1845.02	1857.5	1869.94	1905.66	1869.46	1846.53	1907.74	1879.55
0.302916	1915.14	1951.56	1923.55	1957.39	1873.27	1881.35	1862.04	1873.3	1886.08	1919.29	1858.11	1861.76	1844.72	1856.74	1869.37	1904.87	1869.26	1846.32	1907.41	1879.24
0.305684	1914.13	1950.54	1923.18	1956.27	1872.19	1880.46	1861.61	1872.99	1885.77	1918.98	1858	1861.44	1843.94	1856.64	1868.7	1904.66	1869.17	1845.2	1907.32	1878.37
0.308449	1913.66	1950.16	1922.79	1955.9	1871.6	1880.08	1861.3	1872.68	1885.35	1918.21	1857.67	1861.12	1843.09	1855.98	1868.5	1903.78	1868.51	1845.11	1906.57	1877.86
0.311218	1913.27	1949.69	1922.31	1955.51	1871.02	1879.19	1860.88	1871.81	1884.69	1918.01	1856.94	1860.82	1842.79	1855.2	1867.83	1902.89	1868.4	1844.55	1906.13	1877.56
0.313996	1912.28	1948.76	1921.21	1955.13	1871.03	1878.8	1860.03	1871.5	1884.18	1917.59	1856.31	1860.28	1842.01	1854.55	1867.17	1902.68	1867.75	1843.88	1906.13	1876.59
0.316771	1911.81	1948.3	1920.84	1954.66	1869.94	1877.91	1859.6	1870.75	1883.97	1917.29	1855.99	1859.43	1841.25	1853.88	1866.5	1901.89	1867.64	1843.22	1905.27	1876.29
0.319536	1910.9	1947.29	1920.16	1954.18	1869.37	1877.53	1859.29	1870.44	1882.9	1916.98	1855.67	1859.12	1840.86	1853.68	1865.83	1901.1	1866.98	1842.57	1904.95	1875.42
0.322302	1910.43	1946.91	1919.87	1953.7	1868.29	1876.64	1858.34	1869.57	1882.7	1916.76	1855.03	1858.8	1840.09	1852.92	1865.17	1900.8	1866.33	1841.91	1904.85	1875.11
0.32508	1909.95	1945.8	1919.39	1952.69	1868.3	1876.16	1858.13	1869.26	1882.49	1915.79	1854.3	1858.38	1839.33	1852.25	1865.17	1900.01	1866.22	1841.25	1903.99	1874.61
0.327858	1908.95	1945.52	1918.92	1952.21	1867.12	1875.96	1857.81	1869.06	1882.08	1915.68	1853.97	1857.52	1839.02	1851.68	1864.41	1899.91	1865.57	1840.59	1903.66	1874.2
0.330635	1908.48	1945.05	1918.44	1951.74	1866.64	1874.87	1857.29	1868.55	1881.32	1915.28	1853.24	1857.11	1838.72	1851.49	1863.63	1898.92	1865.47	1840.59	1903.55	1873.33
0.333399	1908	1944.69	1917.43	1951.35	1866.05	1874	1856.87	1868.35	1881.57	1914.97	1853.03	1856.68	1838.07	1850.71	1862.98	1898.72	1864.71	1839.83	1902.69	1873.03
0.336177	1907.18	1943.66	1917.57	1950.88	1865.56	1873.71	1856.12	1867.58	1880.7	1914.77	1852.92	1856.47	1837.2	1850.06	1862.41	1898.03	1864.71	1839.28	1902.48	1872.62
0.338955	1906.63	1943.3	1916.48	1950.4	1864.49	1873.41	1855.7	1867.17	1880.5	1913.78	1852.59	1855.51	1836.9	1849.95	1862.31	1897.14	1864.5	1838.61	1902.27	1872.21
0.341733	1906.34	1943.01	1916.19	1949.39	1864.49	1872.93	1855.49	1866.31	1879.63	1913.58	1851.86	1855.63	1836.23	1849.3	1861.54	1896.95	1863.94	1838.51	1902.06	1871.92
0.344499	1905.87	1941.9	1915.61	1948.81	1863.42	1872.13	1854.97	1866	1879.32	1913.83	1851.75	1854.89	1836.04	1849.19	1861.54	1896.14	1863.74	1837.75	1901.3	1871.05
0.347277	1904.86	1941.62	1915.24	1948.54	1862.83	1871.75	1854.76	1865.8	1879.12	1912.96	1851.01	1854.46	1835.84	1848.43	1860.2	1896.05	1863.54	1837.09	1901.09	1870.74
0.350054	1904.58	1940.5	1914.85	1948.15	1862.35	1870.87	1854.45	1865.49	1878.91	1912.75	1850.8	1854.25	1835.08	1847.76	1860.11	1895.06	1862.98	1836.53	1900.88	1869.87
0.352827	1904.02	1940.23	1914.28	1947.68	1861.95	1870.57	1854.13	1864.62	1877.94	1912.44	1850.17	1853.82	1834.22	1847.65	1859.44	1894.87	1862.98	1836.53	1900.67	1869.57
0.355605	1903.2	1939.86	1913.89	1947.29	1861.38	1870.28	1853.17	1864.87	1877.63	1912.24	1849.84	1853.08	1833.92	1846.89	1859.35	1894.76	1862.78	1835.22	1899.9	1869.17
0.358383	1902.73	1939.49	1912.99	1946.73	1860.98	1869.98	1852.85	1864.01	1877.53	1911.93	1849.11	1853.09	1833.25	1846.33	1858.68	1893.87	1862.23	1835.12	1900.12	1868.76
0.361151	1902.26	1938.37	1912.32	1946.34	1860.4	1869.01	1852.65	1863.6	1877.22	1911.62	1849	1852.35	1833.16	1846.13	1858.48	1893.18	1862.01	1835.12	1899.49	1868.56
0.363929	1901.97	1938	1912.65	1946.05	1859.91	1868.72	1852.12	1863.39	1876.92	1911.51	1848.9	1851.92	1832.19	1846.03	1857.91	1892.99	1862.01	1834.35	1899.16	1867.59
0.366706	1900.98	1937.72	1911.65	1945.39	1859.53	1868.42	1852.01	1863.08	1876.05	1911.1	1848.05	1851.61	1832.09	1845.37	1857.24	1892.79	1861.26	1833.7	1898.95	1867.39
0.369484	1901.32	1936.7	1911.27	1945	1859.04	1867.54	1851.7	1862.87	1875.84	1910.79	1847.94	1851.4	1831.89	1844.7	1857.14	1892	1860.7	1833.6	1898.84	1866.98
0.372262	1900.31	1936.98	1910.79	1944.72	1858.55	1867.25	1851.4	1861.92	1875.64	1910.68	1847.21	1850.98	1831.03	1844.51	1856.48	1891.81	1861.15	1832.94	1898.52	1866.69
0.375026	1899.94	1935.96	1910.93	1944.24	1858.06	1866.27	1850.97	1861.7	1874.97	1910.48	1847	1850.76	1830.83	1843.94	1855.92	1891.61	1860.5	1832.84	1897.77	1866.47
0.377804	1898.93	1935.59	1910.03	1943.77	1857.68	1865.98	1850.76	1861.3	1874.57	1910.06	1846.89	1850.35	1830.07	1843.75	1855.61	1890.72	1860.3	1832.29	1898.2	1865.51
0.380582	1899.27	1934.67	1909.55	1943.39	1856.51	1865.79	1850.45	1860.99	1874.37	1909.86	1846.68	1850.03	1829.97	1843.18	1855.61	1889.92	1860.19	1831.62	1897.88	1865.67
0.38336	1898.18	1934.3	1909.16	1943.01	1856.7	1865.39	1850.13	1860.88	1874.15	1909.09	1846.45	1849.71	1829.21	1843.08	1854.94	1889.92	1859.64	1831.53	1897.67	1864.9
0.386138	1897.89	1933.92	1908.79	1941.9	1856.32	1864.51	1849.28	1860.48	1873.95	1908.78	1845.72	1848.86	1829.01	1842.32	1854.29	1889.13	1859.33	1830.76	1896.92	1864.6
1.01121	2243.4	2434.91	2307.98	2334.21	2341.11	2268	2233.34	2262.87	2276.76	2277.5	2264.64	2204.39	2204.06	2274.67	2301.98	2359.05	2251.82	2354.8	2258.33	2300.71
1.01398	2244.44	2438.4	2309.23	2335.49	2343.02	2267.78	2233.09	2263.54	2278.25	2277.47	2266.87	2205.7	2205.56	2275.38	2302.79	2361.83	2254.7	2355.29	2259.78	2303.25
1.01676	2247.29	2443.04	2310.19	2337.66	2345.49	2269.08	2233.21	2264.23	2278.28	2279.65	2268.44	2206.78	2207.16	2277.46	2303.93	2365.32	2257.71	2357.18	2261.07	2307.07
1.01953	2249.83	2447.33	2311.99	2340.14	2346.19	2270.26	2233.7	2264.7	2281.31	2281.59	2268.94	2208.9	2207.52	2280	2304.74	2369.41	2259.94	2358.94	2262.84	2309.17
1.0223	2253.75	2451.83	2313.51	2343.38	2347.35	2272.11	2234.8	2266.32	2282.83	2283.21	2271.29	2210.76	2210.63	2284.78	2307.05	2374.51	2262.74	2361.07	2265.94	2311.98
1.02507	2256.32	2452.74	2317.46	2346.43	2349.96	2273.53	2237.16	2268.97	2286.67	2285.96	2274.41	2213.89	2211.79	2286.88	2310.19	2378.09	2265.21	2363.56	2268.06	2314.89
1.02784	2258.36	2456.72	2321.3	2348.38	2351.62	2275.29	2238.43	2270.94	2287.96	2287.1	2276.06	2215.1	2213.64	2288.98	2311.84	2381.8	2266.73	2363.93	2269.46	2318.06
1.03062	2262.4	2462.59	2323.79	2352.05	2355.07	2278.43	2239.71	2271.99	2290.3	2288.6	2278.26	2216.66	2215.03	2291.53	2315.01	2383.81	2269.53	2363.95	2270.75	2320.61
1.0334	2264.97	2465.91	2324.97	2355.2	2356.71	2279.02	2240.99	2274.64	2292.76	2289.86	2280.31	2218.47	2216.98	2294.08	2315.27	2387.39	2270.8	2365.01	2272.83	2323.66
1.03618	2264.66	2470.9	2326.93	2355.73	2356.68	2280.43	2242.56	2277.18	2294.86	2291.11	2281.59	2220.94	2218.59	2295.37	2318.55	2390.53	2270.72	2367.6	2274.9	2326.47
1.03894	2267.75	2474.22	2330.79	2356.93	2359.91	2279.6	2244.75	2277.54	2296.96	2292.86	2282.47	2222.76	2220.64	2297.47	2318.82	2394.01	2271.76	2368.18	2275.4	2328.69
1.04172	2269.78	2477.22	2333.16	2358.12	2362.54	2283.35	2245.77	2278.34	2298.36	2294.23	2285.33	2223.66	2221.11	2299.34	2320.81	2396.76	2274.54	2370.19	2276.68	2330.48
1.0445	2271.8	2480.45	2334.12	2360.84	2364.93	2286.99	2246.39	2279.5	2299.53	2295.04	2287.16	2223.66	2222.6	2299.46	2323.13	2398.93	2276.63	2369.24	2277.72	2332.47
1.04726	2273.39	2483.78	2336.39	2361.82	2366.96	2287.11	2247.56	2279.63	2301.17	2296.54	2287.54	2225.35	2225.01	2302.01	2324.79	2400.48	2278.04	2372.29	2280.21	2333.77
1.05003	2274.23	2484.46	2339.51	2363.76	2368.75	2288.16	2248.99	2281.95	2303.86	2296.41	2289.24	2227.04	2226.26	2305.14	2327.35	2403.74	2279.75	2373	2281.8	2335.97
1.05281	2276.15	2489.47	2342	2365.17	2370.9	2290.27	2250.03	2283.81	2304.67	2296.87	2290.65	2228.19	2227.4	2306.9	2328.54	2405.64	2281.48	2372.85	2284.17	2337.74
1.05559	2278.61	2493.46	2344.15	2367.24	2374.62	2292.37	2250.4	2284.51	2305.73	2298.48	2292.48	2229.9	2227.29	2309.22	2329.02	2408.16	2282.29	2375.43	2284.42	2339.15
1.05835	2279.57	2495.69	2345.22	2368.63	2376.17	2294.01	2252.1	2285.44	2308.06	2300.44	2294.31	2231.16	2229.58	2313.29	2331.47	2410.21	2284.71	2377.22	2287.04	2341.37
1.06112	2283.19	2499.05	2346.08	2371.24	2378.67	2298.11	2254.22	2287.85	2309.94	2302.75	2297.47	2233.39	2231.07	2312.84	2333.46	2414.26	2285.28	2378.03	2289.12	2343.12
1.06389	2283.93	2504.05	2350.05	2372.86	2380.85	2299.05	2254.84	2287.53	2310.53	2301.69	2299.3	2233.89	2234.86	2315.27	2334.88	2415.46	2286.09	2379.56	2290.53	2346.13
1.06666	2286.07	2506.53	2351.02	2375.35	2382.78	2300.57	2255.25	2288.78	2312.05	2301.45	2300.34	2235.45	2236.81	2318.79	2336.06	2418.61	2288.6	2381.2	2292.33	2348.38
1.06944	2287.36	2509.99	2352.66	2377.96	2384.96	2302.67	2256.83	2289.35	2313.22	2302.02	2301.66	2237.21	2237.38	2321.83	2337	2421.99	2289.5	2382.39	2293.11	2351.65
1.07222	2288.94	2514.24	2355.22	2380.88	2387.34	2303.84	2259.31	2290.64	2315.68	2303.52	2303.49	2239.03	2239.32	2323.58	2340.63	2424.17	2290.87	2383.46	2296.28	2353.65
1.07499	2289.9	2516.7	2356.93	2382.72	2389.02	2305.71	2260.36	2291.68	2317.66	2305.83	2304.7	2239.94	2241.51	2326.38	2342.26	2426.87	2292.5	2386.05	2298.12	2357.28
1.07776	2292.67	2520.95	2359.82	2385.86	2392.29	2308.18	2261.01	2291.77	2319.32	2306.4	2306.16	2242.72	2243.93	2327.68	2341.11	2429.9	2296.75	2389.03	2298.5	2360.1
1.08054	2294.49	2523.85	2361.98	2388.57	2393	2310.88	2262.34	2294.08	2321.43	2308.71	2307.73	2242.72	2244.39	2329.43	2342.99	2431.96	2299.3	2391.01	2299.66	2362.93
1.08332	2296.3	2527.64	2364.32	2391.18	2395.77	2314.53	2265.49	2295.45	2324.94	2311.58	2310.51	2243.09	2246.81	2332.61	2344.41	2434.89	2299.18	2391.62	2300.41	2364.93
1.08608	2297.27	2532.79	2365.74	2394.32	2398.19	2316.41	2267.87	2296.95	2327.51	2311.82	2312.89	2244.24	2248.54	2335.18	2346.05	2437.3	2301.85	2393.63	2302.61	2367.89
1.08886	2298.96	2536.71	2367.9	2394.44	2401.31	2318.17	2269.83	2296.27	2329.76	2313.32	2315.64	2246.72	2250.62	2337.79	2347.47	2440.11	2303.71	2395.05	2303.53	2369.07
1.09164	2300.77	2539.61	2370.06	2398.78	2404.93	2317.23	2270.98	2297.16	2333.76	2314.15	2317.1	2247.21	2251.9	2341.08	2349.48	2443.9	2305.56	2396.11	2304.83	2372.01
1.09442	2302.07	2543.53	2374.35	2401.17	2406.97	2319.59	2272.01	2298.22	2335.3	2315.08	2319.85	2248.67	2254.32	2344.48	2351.47	2446.84	2306.98	2398.99	2306.24	2374.96
1.09719	2305.59	2550.02	2376.51	2404.01	2408.41	2320.88	2274.52	2297.73	2337.07	2316.69	2322.36	2249.82	2257.32	2345.66	2353.59	2449.15	2310.02	2399.94	2308.87	2379.32
1.09997	2308.59	2552.74	2379.19	2406.3	2411.78	2322.89	2276.09	2299.02	2341.2	2317.63	2323.24	2252.06	2259.51	2349.09	2355.61	2451.57	2311.31	2402.42	2310.06	2382.14
1.10275	2311.03	2556.34	2380.28	2408.39	2414.2	2324.66	2275.68	2300.76	2345.56	2318.77	2326.12	2252.85	2261.93	2353.21	2356.9	2454.62	2313.62	2405.84	2310.17	2384.16
1.10553	2312.08	2560.74	2382.95	2411.23	2416.36	2325.61	2277.38	2301.45	2347.68	2320.27	2328.88	2253.35	2264.72	2356.28	2357.97	2458.54	2316.17	2406.34	2311.23	2387.82
1.10831	2312.41	2566.35	2385.63	2414.07	2419.99	2325.96	2278.17	2302.15	2349.22	2324.45	2331.11	2255.41	2266.81	2358.64	2358.81	2461.71	2318.74	2410.39	2312.51	2390.53
1.11107	2315.19	2569.27	2388.04	2418.32	2421.82	2329.63	2279.76	2303.52	2351.71	2325.39	2332.96	2256.87	2268.41	2360.19	2361.64	2464.89	2321.42	2413.73	2314.73	2394.19
1.11385	2318.53	2572.29	2390.84	2419.75	2424.47	2330.22	2280.24	2305.13	2355.26	2326.4	2334.38	2258.16	2272.13	2363.96	2360.49	2468.57	2322.34	2413.84	2315.11	2396.33
1.11663	2322.69	2575.8	2393.3	2422.26	2426.77	2329.74	2280.5	2306.07	2357.38	2327.13	2337.4	2260.03	2273.76	2367.86	2362.25	2471	2324	2415.75	2317.88	2401.63
1.11941	2324.61	2581.89	2392.77	2425.56	2430.02	2332.22	2280.62	2307.69	2359.87	2327.5	2339.11	2262.64	2275.17	2372.12	2364.01	2475.56	2326	2418.98	2320.89	2403.77
1.12218	2328.36	2584.15	2396.32	2429.92	2432.7	2334.12	2282.45	2309.2	2364.61	2328.87	2342.54	2263.93	2278.19	2375.07	2364.03	2477.86	2328.55	2420.3	2323.78	2406.25
1.12495	2330.52	2587.54	2397.42	2432	2434.62	2336.48	2285.49	2311.38	2366.74	2330.38	2344.39	2266.83	2280.97	2377.24	2366.05	2481.05	2330.43	2423.86	2326.42	2408.15
1.12771	2332.57	2592.19	2398.27	2434.32	2437.15	2338.03	2286.91	2313.25	2371.35	2331.56	2346.62	2267.57	2283.06	2380.93	2369.45	2486.08	2333.11	2427.67	2331.19	2410.87
1.13048	2334.83	2597.51	2400.1	2437.64	2440.19	2340.16	2289.65	2314.29	2374.67	2334	2348.45	2269.82	2285.86	2384.73	2372.99	2490.42	2335.43	2429.23	2331.83	2414.66
1.13326	2338.37	2600.8	2404.16	2440.25	2444.91	2341.23	2290.28	2315.92	2378.71	2335.71	2349.9	2271.89	2289.25	2386.65	2374.75	2492.1	2337.78	2432.1	2333.8	2415.98
1.13604	2340.94	2604.67	2406.22	2442.57	2448.19	2341.34	2290.64	2318.23	2381.8	2338.39	2351.87	2275.19	2290.43	2389.05	2375.94	2497.27	2339.66	2434.5	2338.29	2417.64
1.13882	2342.76	2609.53	2407.31	2443.68	2451.47	2345.73	2293.27	2318.8	2383.49	2340.01	2352.13	2275.93	2292.06	2392.98	2376.55	2501.21	2341.64	2438.32	2340.51	2419.99
1.1416	2345.44	2614.55	2411.85	2446.95	2454.39	2348.23	2295.48	2320.87	2386.58	2341.08	2354.1	2277.88	2294.97	2397.72	2378.57	2504.75	2342.5	2440.85	2342.49	2422.59
1.14437	2349.15	2619.21	2414.36	2450.04	2456.57	2349.76	2296.91	2323.22	2389.9	2342.13	2357.29	2279.71	2297.3	2401.18	2379.86	2507.84	2345.19	2443.26	2342.71	2425.45
1.14714	2350	2625.34	2416.21	2452.25	2459.24	2351.31	2299.16	2324.15	2393.94	2344.33	2358.47	2280.87	2299.53	2405.35	2382.95	2510.29	2346.5	2444.59	2345.47	2428.05
1.14992	2352.9	2630.01	2420.51	2454.11	2460.68	2352.96	2300.57	2326.59	2397.52	2344.81	2361	2283.38	2302.08	2408.11	2384.63	2514.98	2349.3	2447.2	2347.46	2430.08
1.1527	2355.06	2635.67	2422.92	2456.2	2465.31	2353.79	2300.53	2328.7	2400.74	2347.39	2363.64	2285.71	2303.16	2412.53	2386.64	2519.54	2352.36	2450.45	2349.68	2432.68
1.15547	2355.82	2641.14	2426.36	2460.05	2470.19	2357.12	2302.79	2328.61	2404.78	2351.55	2365.1	2287.24	2305.03	2416.83	2389.72	2523.49	2355.51	2452.61	2352.47	2434.93
1.15825	2358.73	2647.65	2427.81	2462.47	2473.35	2359.97	2303.33	2329.31	2407.07	2352.12	2365.62	2291.09	2308.29	2418.63	2388.56	2528.57	2358.32	2456.32	2355.12	2436.58
1.16103	2361.87	2652.46	2430.73	2464.9	2476.16	2363.53	2305.42	2332.32	2411.13	2353.74	2368.42	2292.8	2310.39	2420.57	2390.59	2531.13	2360.44	2460.65	2358.02	2440.26
1.16381	2363.92	2655.42	2433.79	2467.34	2478.6	2365.08	2306.21	2335.24	2416.26	2354.81	2370.28	2296.42	2312.05	2424.04	2392.47	2532.34	2364.08	2464.95	2360.68	2442.62
1.16657	2364.9	2658.86	2435.23	2470.32	2482.62	2365.43	2308.71	2337.82	2417.71	2357.17	2371.87	2298.27	2313.55	2428.25	2394.74	2535.16	2365.39	2465.47	2364.65	2444.4
1.16935	2367.7	2664.7	2437.54	2473.54	2485.81	2368.77	2310.01	2339.56	2422.63	2359.16	2372.64	2299.3	2314.61	2431.73	2399.23	2539.13	2369.77	2469.19	2366.64	2448.23
1.17212	2370.73	2671.22	2440.36	2475.75	2487.99	2372.22	2310.39	2342.36	2425.76	2360.71	2375.94	2301.93	2316.95	2433.67	2400.79	2542.33	2373.16	2471.62	2366.84	2450.39
1.1749	2373.53	2678.24	2441.8	2478.85	2490.69	2374.25	2311.99	2343.55	2431.62	2365.38	2377.93	2304.19	2318.25	2437.15	2403.3	2545.31	2376.24	2476.66	2368.95	2455.82
1.17767	2375.38	2685.36	2445.83	2480.61	2494.48	2374.49	2312.37	2346.11	2436.53	2366.3	2381.52	2306.83	2320.58	2440.38	2405.44	2549.29	2380.22	2481.35	2370.95	2457.98
1.18045	2379.05	2690.76	2449.64	2482.49	2496.3	2377.82	2314.33	2348.8	2439.54	2369.02	2381.13	2308.54	2323.16	2443.63	2407.11	2552.86	2382.92	2484.27	2374.16	2460.86
1.18323	2381.27	2696.76	2453.1	2485.36	2499.73	2379.73	2315.49	2352.3	2443.29	2371.96	2382.18	2310.63	2324.91	2446.91	2411.48	2557.08	2385.56	2487.66	2376.91	2466.04
1.186	2382.98	2704.1	2455.29	2486.7	2500.57	2381.99	2317.04	2354.39	2446.89	2375.71	2383.88	2314.57	2326.77	2449.44	2413.51	2559.2	2388.62	2489.96	2380.51	2470.5
1.18877	2384.15	2710	2456.57	2489.23	2503.62	2384.39	2318.26	2356.71	2451.96	2375.64	2385.65	2315.87	2327.13	2451.85	2414.47	2562.78	2391.96	2490.75	2383.01	2472.16
1.19155	2387.87	2716.73	2459.4	2492.1	2505.95	2387.13	2319.56	2358.96	2456.89	2377.32	2388.31	2317.83	2330.52	2454.25	2416.48	2564.39	2394.67	2494.48	2386.06	2474.92
1.19432	2390.15	2721.12	2461.88	2494.67	2508.99	2388.55	2320.98	2361.29	2461.84	2380.6	2390.42	2321.57	2333.21	2456.7	2419.59	2566.13	2396.81	2500.02	2387.88	2477.79
1.1971	2391.64	2726.91	2464.79	2497.89	2512.31	2390.59	2322.66	2363.41	2464.99	2384.6	2392.41	2324.59	2335.2	2458.52	2420.99	2568.86	2400.95	2503.42	2390.3	2480.54
1.19987	2396.12	2732.82	2468.96	2499.54	2515.86	2392.74	2324.21	2366.1	2469.71	2385.92	2394.02	2327.74	2337.21	2459.75	2422.08	2572.44	2405.57	2508.13	2391.62	2484
1.20264	2398.2	2740.57	2472.14	2503.41	2518.79	2396.09	2326.3	2367.66	2473.57	2388.62	2395.71	2329.16	2340.48	2465.18	2424.31	2574.29	2409.48	2511.98	2396.25	2487.72
1.20541	2400.68	2746	2473.87	2505.3	2521.98	2398.84	2327.85	2370.61	2477.57	2390.88	2397.83	2329.97	2343.18	2468.93	2427.88	2577.4	2410.35	2512.74	2397.82	2491.17
1.20817	2404.92	2753.1	2476.67	2508.29	2525.78	2400.87	2330.12	2373.63	2480.49	2393.02	2399.44	2332.45	2344.93	2471	2431.45	2580.15	2413.56	2517.7	2399.39	2495.54
1.21095	2406.42	2759.15	2481.01	2510.41	2528.12	2402.43	2331.97	2375.07	2485.09	2395.77	2401.43	2337.37	2347.18	2472.47	2434.05	2583.15	2415.74	2520.99	2404.06	2499.96
1.21372	2407.64	2763.94	2482.99	2514.17	2531.81	2404.95	2333.26	2377.44	2490.05	2399.67	2403.84	2338.37	2350.82	2476.57	2436.09	2585.88	2419.79	2523.53	2409.03	2502.97
1.21649	2411.77	2770.19	2486.06	2517.06	2534.64	2409.13	2335.24	2379.29	2493.22	2403.57	2405.28	2340.26	2354.1	2479.36	2437.54	2586.85	2422.51	2526.34	2411.43	2507.75
1.21926	2413.32	2774.41	2490.76	2522.06	2537.84	2410.58	2337.1	2383.38	2495.9	2406.66	2406.86	2343.67	2355.39	2482.72	2439.11	2590.33	2425.99	2528.54	2415.05	2511.84
1.22203	2417.13	2780.12	2494.95	2524.29	2542.27	2412.74	2340.2	2385.14	2499.65	2409.75	2411.95	2345.23	2355.97	2486.1	2444.62	2594.58	2429.91	2531.32	2419.31	2514.87
1.22481	2419.28	2787.33	2497.67	2527.88	2546.46	2415.02	2341.49	2388.79	2505	2412.6	2414.62	2346.44	2358.56	2488.53	2448.08	2596.19	2433.39	2534.1	2422.38	2519.1
1.22758	2421.82	2793.53	2502.27	2529.23	2549.41	2417.18	2342.8	2391.05	2507.56	2415.11	2416.08	2349.06	2362.3	2491.8	2449.41	2600.44	2436.87	2536.3	2424.08	2521.09
1.23036	2425.17	2799.26	2506.11	2532.05	2553.61	2420.54	2344.24	2392.52	2510.72	2421	2417.78	2351.85	2362.79	2494.82	2451.95	2603.16	2438.89	2541.03	2427.96	2525.54
1.23314	2427.82	2805.49	2508.68	2536.18	2555.59	2422.81	2346.89	2393.59	2515.94	2423.85	2420.18	2353.69	2365.03	2496.65	2456.39	2607.15	2442.96	2543.82	2429.55	2528.9
1.23591	2429.33	2811.1	2511.64	2538.96	2560.28	2425.58	2349.11	2395.86	2520.48	2426.82	2422.7	2357.16	2368.57	2498.83	2461.19	2610.13	2444.4	2546.65	2433.7	2532
1.23868	2432.26	2815.85	2516.2	2543.52	2562.36	2427.87	2349.62	2397.53	2524.73	2430.16	2423.86	2358.04	2370.21	2501.39	2464.43	2612.62	2449.18	2549.82	2437.59	2534.69
1.24145	2435.74	2822.52	2520.81	2545.87	2565.47	2430.76	2352.03	2399.18	2528.28	2432.33	2426.26	2360.7	2372.46	2503.33	2469.14	2614.1	2451.59	2553.71	2443.11	2536.12
1.24423	2437.98	2830.14	2525.25	2549.12	2568.8	2433.89	2353.16	2400.44	2531.32	2434.84	2427.46	2362.69	2374.84	2506.24	2471.65	2614.2	2455.32	2558.34	2446.62	2539.86
1.24699	2442.27	2834.84	2527.99	2550.36	2572	2437.02	2354.88	2403.73	2535.85	2437.83	2430.13	2364.81	2377.07	2509.51	2476.91	2616.82	2459.02	2561.6	2449.15	2543.49
1.24977	2445.22	2839.92	2530.44	2553.73	2575.84	2438.33	2356.88	2407.02	2539.78	2441.63	2432.93	2368.27	2381.09	2512.2	2480.29	2618.8	2462.39	2563.2	2451.82	2547.94
1.25255	2447.42	2846.18	2536.19	2555.09	2581.18	2442.43	2358.3	2408.34	2543.42	2444.24	2434.01	2370.25	2385.11	2514.74	2482.01	2621.05	2464.6	2568.21	2455.03	2551.51
1.25533	2449.62	2851.4	2540.51	2558.35	2584.89	2446.41	2360.41	2410.81	2548.68	2447.47	2436.28	2371.43	2387.83	2517.17	2486.44	2625.32	2468.3	2572.12	2460.01	2554.61
1.2581	2452.58	2857.9	2542.98	2562.95	2587	2449.55	2361.17	2413.77	2552.99	2450.46	2439.22	2373.01	2390.3	2521.18	2491.22	2627.08	2471.43	2576.5	2462.84	2558.74
1.26087	2456.12	2865.69	2544.97	2566.21	2589.47	2451.98	2361.5	2415.1	2556.78	2454.52	2441.75	2376.78	2394.1	2523.61	2494.61	2629.87	2473.97	2579.07	2465.65	2563.86
1.26365	2457.97	2871.84	2547.2	2569.77	2594.69	2454.52	2362.51	2416.59	2560.95	2456.56	2444.4	2377.15	2396.61	2527.26	2497.97	2631.87	2478.57	2584.74	2468.14	2564.77
1.26642	2460.52	2878.14	2553.07	2572.93	2597.91	2458.74	2366.23	2420.13	2565.26	2459.79	2446.16	2377.91	2399.44	2530.21	2504.68	2634.13	2480.23	2588.31	2470.99	2567.81
1.2692	2461.97	2882.51	2555.94	2575.41	2601.26	2460.42	2366.92	2422.04	2568.83	2464.45	2449.52	2381.52	2402.79	2532.4	2509.63	2638.17	2484.78	2591.25	2474.48	2572.16
1.27198	2465.93	2887.62	2559.17	2577.79	2605.5	2463.33	2368.65	2425.38	2572.9	2466.49	2453.25	2383.14	2406.58	2535.19	2509.92	2640.8	2489.63	2595.89	2478.12	2574.81
1.27475	2469.12	2892.92	2562	2581.82	2609.35	2468.53	2370.98	2426.82	2576.72	2470.36	2456.34	2384.87	2409.46	2538.26	2513.07	2645.22	2491.35	2600.32	2480.94	2578.64
1.27753	2473.42	2899.93	2567.6	2584.51	2613.33	2471.33	2373.34	2429.43	2579.45	2473.73	2459.17	2386.44	2412.43	2539.14	2518.29	2646.97	2494.74	2607.21	2484.7	2581.37
1.2803	2476.87	2909.89	2571.19	2588.01	2618.06	2474.96	2376.39	2432.27	2584.73	2475.2	2462.12	2387.88	2416.48	2543.29	2523.16	2649.48	2497.12	2610.53	2488.37	2584.67
1.28307	2480.36	2916.47	2574.04	2591.05	2622.17	2479.09	2379.19	2435.83	2590.31	2478.57	2463.46	2389.33	2418.76	2546.71	2527.29	2653.13	2500.85	2612.64	2492.55	2587.99
1.28585	2482.8	2919.79	2578.91	2593.84	2626.03	2483.22	2381.73	2437.41	2595.87	2482.91	2465.29	2391.74	2421.86	2551.35	2529.61	2658.94	2505.86	2617.93	2496.19	2592.47
1.28863	2485.25	2924.31	2581.64	2596.46	2629.41	2485.89	2385.72	2439.81	2598.82	2485.01	2469.88	2394.97	2423.43	2555.49	2532.78	2662.84	2510.02	2623.58	2501.47	2596.19
1.2914	2491.09	2932.22	2586.9	2600.39	2634.04	2488.31	2387.29	2441.51	2603.17	2488.84	2472.68	2397.36	2427.36	2559.86	2537.16	2667.04	2512.92	2627.09	2504.62	2600.68
1.29418	2494.53	2940.19	2589.78	2602.53	2639.42	2492.21	2388.17	2445.11	2609.82	2491.84	2477.15	2399.23	2431.54	2563.81	2543.15	2670.45	2517.62	2632.14	2506.87	2602.91
1.29696	2499.31	2945.66	2593.27	2606.6	2643.91	2495.13	2390.67	2447.27	2615.29	2493.9	2482.54	2401.53	2434.65	2564.82	2547.55	2673.21	2520.89	2636.05	2510.52	2606.56
1.29974	2503.53	2951.52	2596.61	2608.33	2646.92	2498.17	2393.73	2449.31	2619.4	2498	2483.59	2401.91	2440.16	2568.99	2550.97	2678.8	2525.01	2640.17	2513.91	2609.82
1.30252	2507.43	2960.35	2599.5	2612.38	2651.8	2502.55	2396.28	2451.46	2623.99	2502.42	2486.16	2403.52	2442.24	2570.6	2554.39	2681.95	2527.83	2643.47	2517.85	2612.42
1.30528	2512	2967.3	2603.88	2616.02	2657.83	2505.72	2397.85	2453.49	2628.59	2505.06	2489	2407.56	2444.88	2574.89	2561.8	2687.39	2533.65	2649.02	2520.72	2616.89
1.30806	2517.03	2970.64	2605.61	2619.49	2663.35	2509.87	2398.86	2455.2	2634.17	2506.39	2492.9	2410.63	2447.54	2577.96	2567.32	2692.08	2536.88	2654.04	2523.66	2620.93
1.31084	2520.73	2976.38	2608.75	2621.59	2669.52	2514.99	2401.98	2459.77	2639.55	2509.42	2495.87	2413.2	2450.75	2583.02	2569.27	2696.51	2542.1	2659.51	2528.87	2625.38
1.3136	2525.32	2983.21	2612.85	2625.77	2673.3	2519.14	2404.36	2461.8	2644.5	2512.18	2498.57	2415.33	2456.87	2585.7	2574.66	2700.7	2546.49	2663.73	2533.1	2628.31
1.31638	2529.88	2991.25	2617.64	2628.83	2677.94	2522.21	2406.79	2465.18	2650.23	2516.61	2502.61	2416	2459.28	2588.3	2578.1	2705.03	2551.73	2669.88	2536.76	2632.97
1.31916	2533.95	2996.06	2621.8	2632.89	2682.11	2526.35	2410.36	2467.92	2655.33	2520.68	2506.81	2416.77	2460.73	2592.4	2580.56	2709.73	2556.25	2676.1	2539.89	2635.91
1.32193	2538	3004.51	2624.94	2636.38	2686.13	2530.14	2412.24	2470.47	2661.2	2524.21	2510.05	2417.96	2463.4	2597.17	2584.87	2715.19	2560.28	2680.76	2543.59	2638.67
1.3247	2543.05	3010.6	2628.33	2639.91	2690.55	2532.48	2412.88	2472.63	2664.22	2527.23	2513.72	2420.36	2467.82	2600.51	2589.02	2718.5	2562.86	2684.07	2547.53	2641.82
1.32746	2547.3	3016.2	2633.86	2643.09	2693.95	2535.77	2415.01	2475.38	2668.49	2530.25	2514.91	2421.94	2471.08	2603.83	2591.83	2722.44	2566.41	2690.49	2551.62	2644.7
1.33024	2551.42	3024.53	2639.05	2647.05	2698.24	2539.22	2417.83	2476.5	2673.73	2533.54	2517.77	2424.25	2474.59	2609.53	2594.22	2727.54	2571.15	2695.13	2556.12	2647.52
1.33302	2556.13	3030.32	2642.68	2650.11	2702.67	2542.77	2420.39	2480.79	2679.63	2535.86	2521.15	2428	2479.86	2611.41	2595.98	2732.14	2575.31	2700.17	2560.63	2650.8
1.33579	2558.08	3037.58	2646.69	2654.08	2705.57	2545.84	2423.08	2482.51	2685.39	2539.67	2523.58	2429.88	2482.52	2616.24	2598.92	2738.14	2579.08	2706.14	2563.48	2652.78
1.33856	2561.22	3046.21	2652	2656.07	2709.37	2549.04	2426.29	2484.3	2688.9	2544.39	2526.84	2432.27	2487.72	2620.06	2602.76	2743.76	2583.24	2712.38	2566.32	2656.13
1.34133	2564.23	3054.63	2656.3	2656.9	2713.55	2551.99	2430.01	2485.26	2695.58	2547.82	2528.46	2435.23	2490.52	2622.79	2605.69	2749.27	2586.82	2715.57	2571.54	2658.57
1.34409	2568.55	3062.17	2662.49	2659.07	2718.5	2556.66	2431.33	2488.64	2701.45	2550.4	2532.7	2438.49	2494.04	2626.61	2608.39	2755.8	2590.97	2719.23	2575.79	2662.3
1.34686	2571.38	3070.89	2666.15	2662.92	2724.46	2560.34	2434.8	2490.36	2706.97	2553.9	2536.09	2438.71	2498.61	2630.82	2612.49	2757.45	2596.37	2725.36	2580.9	2667.57
1.34963	2575.35	3077.08	2669.68	2667.91	2729.03	2564.4	2437.45	2494.19	2713.77	2555.57	2537.44	2442.21	2502.84	2633.44	2617.03	2763.74	2600.68	2729.75	2584.06	2670.28
1.35241	2579.62	3085.74	2674.13	2668.75	2732.33	2569.94	2438.53	2496.75	2718.18	2560.68	2540.07	2443.41	2508.04	2638.16	2621.09	2767.32	2605.11	2730.04	2587.93	2675.35
1.35519	2581.87	3094.36	2679.18	2672.42	2736.65	2573.02	2441.87	2501.1	2724.14	2565.28	2543.46	2445.69	2512.05	2641.66	2623.31	2773.35	2609.3	2735.25	2589.28	2679.3
1.35797	2586.61	3101.38	2683.61	2674.48	2740.84	2578.93	2444.57	2503.66	2730.34	2568.26	2546.72	2449.71	2514.13	2644.62	2629.47	2777.18	2612.28	2740.26	2594.36	2684.65
1.36075	2591.83	3109.73	2687.52	2676.64	2744.9	2582.75	2445.46	2505.59	2735.89	2571.51	2548.88	2454.47	2518.51	2648.49	2633.76	2782.19	2617.05	2744.06	2599.45	2688.29
1.36352	2594.68	3117.21	2692.18	2681.11	2749.36	2586.21	2448.55	2510.53	2742.46	2574.75	2552.14	2458.65	2521.91	2651.99	2636.71	2787.35	2621.84	2746.59	2602.19	2691.45
1.3663	2599.43	3122.41	2698.14	2686.1	2753.7	2589.42	2452.72	2512.71	2747.92	2577.21	2553.1	2462.16	2525.37	2654.83	2640.32	2793.15	2624.91	2750.75	2605.2	2696.02
1.36908	2602.82	3129.63	2703.24	2689.13	2756.5	2596.84	2455.26	2515.52	2753.88	2580.39	2558.31	2464.45	2529.38	2658.93	2642.94	2796.35	2628.71	2757.83	2609.46	2699.52
1.37186	2609.01	3135.91	2708.84	2692.81	2761.48	2599.93	2457.27	2519.82	2762.92	2583.06	2561.19	2467.55	2531.35	2663.8	2645.91	2803.7	2633.16	2760.24	2614.02	2704.94
1.37463	2613.41	3141.78	2713.01	2696.01	2765.83	2605.51	2459.42	2522	2768.62	2587.48	2563.5	2472.02	2534.14	2666.22	2648.86	2808.23	2635.27	2765.66	2617.86	2710.38
1.37741	2617.35	3148.19	2720.15	2699.1	2769.27	2609.96	2463.47	2526.24	2775.65	2593.25	2566.08	2474.18	2537.21	2670.93	2652.57	2813.26	2636.77	2769.47	2621.57	2714.36
1.38019	2620.21	3156.14	2728.47	2703.57	2773.12	2615.05	2466.43	2528.61	2781.55	2596.12	2569.23	2477.14	2542.92	2676.03	2655.66	2817.5	2641.96	2771.14	2627.69	2717.14
1.38296	2624.51	3165.96	2732.04	2708.43	2775.29	2619.03	2470.06	2532.02	2787.02	2600.8	2573.49	2481.46	2546.47	2680.04	2658.29	2822.03	2646.88	2775.11	2632.52	2724.24
1.38574	2630.3	3172.65	2736.23	2712.24	2778.36	2624.47	2472.38	2534.34	2795.05	2604.24	2575.28	2484.82	2549.9	2684.56	2660.87	2827.05	2650.49	2781.01	2636.38	2728.42
1.3885	2634.9	3180.45	2741.73	2715.51	2782.19	2631.69	2476.05	2537.05	2803.68	2608.55	2577.87	2488.07	2552.1	2688.58	2663.18	2835.24	2652.52	2785.17	2642.47	2733.94
1.39127	2638.56	3187.41	2746.84	2720.68	2786.3	2634.94	2480.78	2540.66	2811.55	2613.7	2579.38	2490.06	2555.79	2690.61	2664.82	2842.48	2656.53	2790.96	2647.6	2738.07
1.39405	2644.43	3195.42	2754.41	2723.46	2790.27	2639.04	2484.85	2542.27	2821.78	2618.01	2583.77	2492.92	2558.14	2695.77	2668.06	2846.88	2660.87	2794.4	2651.92	2742.33
1.39682	2649.7	3201.86	2760.19	2726.56	2792.45	2642.9	2488.47	2546.52	2830.78	2621.22	2585.96	2496.85	2562.18	2700.89	2671.55	2849.75	2663.76	2799.64	2655.65	2748.54
1.39959	2654.56	3209.17	2764.55	2731.85	2795.78	2648.14	2492.7	2548.13	2837.48	2627.03	2591.02	2500.22	2565.69	2704.72	2672.86	2855.61	2669.88	2804.28	2660.23	2754.79
1.40237	2660.62	3216.87	2771.24	2737.69	2798.73	2653.62	2494.83	2551.81	2843.57	2631.86	2595.28	2502.64	2569.51	2710.38	2674.3	2859.64	2672.58	2811.17	2665.82	2758.73
1.40513	2665.07	3223.08	2777.16	2742.37	2803.1	2656.62	2500.15	2552.83	2850.74	2633.96	2600.38	2505.37	2575.64	2715.29	2679.65	2863.05	2678.66	2815.67	2670.01	2762.54
1.4079	2669.34	3228.85	2781.53	2748.04	2807.09	2661.87	2503.54	2556.12	2857.06	2638.93	2605.46	2507.81	2577.85	2718.82	2684	2866.95	2683.8	2820.67	2675.16	2768.23
1.41067	2673.86	3238.35	2785.8	2749.68	2811.33	2667.51	2508.04	2557.61	2860.3	2643.01	2611.12	2511.05	2579.46	2720.73	2687.78	2873.44	2688.16	2825.2	2679.05	2773.64
1.41345	2678.56	3247.78	2790.27	2756.52	2816.21	2670.64	2514.55	2560.52	2866.65	2647.07	2616.07	2514.57	2584.27	2724.26	2690.94	2878	2692.65	2828.43	2683.82	2778.93
1.41621	2682.71	3253.38	2798.4	2759.99	2818.8	2674.01	2518.02	2563.1	2871.82	2651.79	2618.54	2516.74	2588.56	2729.76	2696.78	2884.93	2695.56	2833.17	2688.73	2783.08
1.41899	2687.66	3259.35	2806.15	2763.73	2823.94	2678.27	2519.89	2566.16	2878.93	2656.25	2623.92	2520.57	2592.14	2730.8	2700.17	2890.93	2701.33	2839.73	2696.6	2785.96
1.42176	2691.22	3270.85	2810.82	2768.74	2828.58	2683.29	2524.54	2568.36	2884.47	2658.76	2628.31	2525.9	2597.56	2734.08	2704.01	2898.76	2705.75	2843.19	2701.82	2790.19
1.42453	2698.47	3279.92	2817.8	2773.39	2832.32	2690.06	2528.38	2570.69	2888.38	2661.06	2631.36	2526.25	2600.62	2737.83	2707.26	2905.44	2712.12	2847.81	2705.61	2794.08
1.4273	2703.43	3286.81	2823.5	2776.88	2835.29	2696.46	2533.16	2575.57	2894.7	2666.52	2633.98	2530.22	2604.56	2741.86	2711.78	2912.11	2716.71	2852.95	2709.56	2799.58
1.43008	2707.66	3295.31	2828.91	2784.29	2840.19	2700.5	2536.13	2578.28	2900.66	2668.48	2640.33	2533.52	2608.27	2744.35	2718.38	2916.56	2720.35	2858.73	2715.44	2804.15
1.43285	2711.85	3304.09	2836.18	2790	2845.49	2703.15	2539.49	2581.14	2905.63	2673.43	2644.48	2536.35	2613.1	2748.5	2723.37	2922.47	2726.26	2865.19	2721.04	2808
1.43562	2715.36	3311.05	2842.39	2793	2850.41	2710.07	2543.77	2583.94	2910.4	2677.12	2649.74	2540.45	2619.05	2751.65	2728.17	2926.14	2729.86	2870.49	2726.86	2814.31
1.4384	2720.83	3319.71	2849.16	2796.62	2854.29	2714.75	2547.87	2586.06	2917.01	2679.24	2653.19	2543.97	2622.39	2754.82	2732.5	2933.38	2735.59	2875.12	2730.53	2818.22
1.44118	2725.68	3329.51	2854.51	2800.91	2859.46	2719.04	2548.78	2590.68	2922.73	2683.98	2657.47	2547.42	2625.87	2757.21	2737.63	2942.96	2738.78	2879.08	2736.04	2822.66
1.44396	2730.96	3336	2861.92	2805.64	2862.32	2724.71	2552.59	2592.69	2926.64	2687.74	2661.79	2553.45	2628.86	2762.92	2743.95	2949.42	2743.66	2881.4	2740.27	2826.57
1.44672	2734.84	3344.07	2870.92	2813.08	2867.37	2729.89	2556.7	2595.77	2932.64	2689.99	2666.53	2555.5	2632.72	2765.46	2749.59	2956.26	2748.65	2884.75	2747.77	2830.43
1.4495	2740.33	3354.45	2878.35	2815.16	2873.34	2735.72	2560.76	2598.05	2937.3	2694.3	2668.18	2559.47	2636.67	2768.28	2754.79	2963.38	2753.19	2888.09	2756.39	2835.77
1.45227	2745.2	3361.47	2884.88	2820.27	2878.15	2740.16	2564.66	2601.75	2943.56	2699.98	2672.49	2563.16	2643.47	2771.22	2759.48	2971.72	2756.79	2891.44	2761.48	2840.63
1.45505	2747.69	3371.77	2890.1	2825.89	2882.32	2744.49	2570.28	2605.72	2948.89	2704.74	2677.77	2567.96	2647.8	2775.64	2764.15	2978.19	2763.49	2894.44	2768.28	2843.2
1.45783	2751.17	3377.72	2895.32	2830.99	2888.69	2748.8	2572.17	2609.38	2953.06	2709.84	2681.57	2572.51	2649.83	2780.1	2770.11	2987.31	2768.7	2896.41	2775.95	2848.35
1.46059	2756.42	3387.15	2903.71	2836.61	2893.75	2756.77	2576.16	2614.36	2957.21	2714.83	2686.32	2576.77	2655.8	2782.86	2775.82	2992.74	2774.81	2901.68	2778.36	2853.97
1.46337	2760.51	3396.74	2907.89	2842.15	2899.48	2763.25	2578.89	2616.2	2963.64	2719.79	2688.38	2579.39	2658.31	2787.49	2780.65	2997.79	2780.58	2904.41	2782.47	2860.2
1.46615	2766.19	3400.86	2914.85	2848.88	2903.52	2769.36	2584.59	2619.52	2967.51	2724.38	2690.61	2584.35	2662.15	2791.94	2787.38	3006.03	2786.88	2910.57	2787.17	2866.3
1.46891	2771.38	3409.02	2922.87	2854.89	2908.36	2774.08	2588.02	2622.69	2972.4	2729.02	2693.97	2586.68	2667.63	2796.43	2792.07	3012.27	2791.13	2917.64	2791.98	2868.34
1.47169	2774.2	3419.48	2931.19	2860.44	2913.7	2779.17	2592.07	2625.05	2979.89	2734.88	2697.18	2591.22	2670.77	2801.1	2797.94	3018.51	2799.67	2921.06	2797.13	2874.27
1.47446	2778.72	3429.66	2937.52	2866.72	2917.89	2784.43	2594.67	2628.12	2982.88	2740.46	2703.47	2594.24	2675.26	2804.29	2804.6	3027.82	2808.82	2924.84	2801.26	2879.57
1.47724	2780.88	3437.46	2944.24	2871.84	2925.49	2790.71	2597.7	2631.58	2990.19	2745.2	2707.66	2598.5	2679.64	2806.58	2811.81	3036.61	2816.91	2930.67	2806.22	2882.71
1.48002	2783.08	3447.48	2948.74	2876.36	2930.44	2796.96	2601.23	2634.93	2995.68	2749.73	2711.99	2602.22	2683.47	2810.96	2817.61	3043.81	2823.6	2936.66	2809.77	2889.32
1.48279	2787.73	3456.88	2955.73	2882.52	2935.15	2803.33	2605.37	2638.14	3002.1	2756.47	2717.31	2606.22	2688.24	2816.03	2823.07	3053.03	2831.16	2940.99	2811.92	2896.14
1.48557	2793.99	3468.26	2960.87	2886.49	2938.82	2807.45	2609.7	2640.04	3009.39	2762.88	2722.92	2610.09	2692.75	2819.35	2828.74	3059.84	2837.39	2944.22	2818.49	2901.1
1.48834	2796.44	3474.83	2968.56	2892.37	2944.05	2814.48	2613.63	2642.91	3016.38	2768.42	2726	2613.83	2696.39	2823.29	2837.73	3066.67	2842.32	2949.04	2823.78	2905.25
1.49111	2801.74	3484.08	2975.97	2897.91	2950.1	2822.82	2618.19	2646.72	3019.58	2771.77	2730.48	2616.58	2699.77	2826.07	2844.38	3075.52	2850.13	2952.96	2826.77	2912.51
1.49389	2805.98	3492.78	2985.53	2905.13	2957.2	2828.59	2624.02	2650.42	3027.11	2778.33	2734.97	2621.26	2704.88	2830.67	2851.3	3082.88	2857.11	2957.85	2831.06	2915.71
1.49667	2810.78	3502.89	2993.25	2910.68	2962.58	2834.75	2624.91	2653.03	3033.56	2785.1	2739.04	2626.39	2709.89	2836.92	2856.88	3089.35	2862.81	2963.94	2833.34	2919.06
1.49945	2815.7	3509.18	3000.54	2915.42	2968.24	2839.26	2629.38	2655.66	3041.38	2790.58	2744.11	2629.84	2716.01	2841.63	2862.37	3094.59	2869.62	2967.8	2838.65	2923.64
1.50223	2821.56	3519.33	3008.92	2921.41	2973.26	2845.06	2632.98	2657.77	3049.7	2793.87	2749.87	2634.98	2720.22	2845.7	2869.5	3101.45	2876.48	2972.14	2843.09	2927.68
1.505	2825.12	3530.36	3015.85	2927.09	2979.43	2852.02	2636.83	2660.94	3057.74	2798.31	2753.53	2638.2	2724.14	2850.87	2876.17	3110.33	2883.23	2975.47	2846.51	2931.38
1.50777	2831.1	3537.94	3022.39	2932.35	2982.74	2858.35	2641.01	2665.14	3065.09	2803.48	2758.16	2643.2	2727.89	2856.59	2883.62	3113.42	2888.01	2979.47	2852.83	2935.4
1.51055	2837.08	3548.26	3029.46	2938.73	2988.01	2865.06	2645.62	2669.89	3071.21	2809.52	2762.53	2646.8	2732.16	2860.33	2890.85	3118.81	2897.15	2983.63	2858.99	2939.79
1.51333	2843.39	3559.48	3036.68	2945.74	2993.56	2869.45	2648.94	2673.72	3078.52	2814.58	2766.89	2649.83	2736.91	2863.27	2896.79	3127.31	2903.72	2989.65	2862.14	2946.1
1.51611	2847.66	3571.11	3042.96	2952.99	3000.04	2876.15	2654.07	2677.41	3086.41	2819.16	2773.54	2655.25	2742.06	2870.38	2900.83	3132.85	2909.67	2996.45	2867.9	2949.88
1.51889	2853.36	3581.36	3051.93	2961.1	3005.75	2881.21	2659.5	2682.09	3096.09	2824.88	2779.9	2658.45	2745.94	2874.75	2907.32	3138.67	2916.86	3000.96	2873.08	2951.8
1.52166	2859.74	3596.8	3058.47	2965.87	3011.04	2887.94	2664.62	2687.04	3102.74	2832.51	2786.27	2663.2	2750.49	2877.48	2916.3	3148	2921.46	3005.62	2877.52	2958.54
1.52443	2865.75	3608.79	3062.11	2970.65	3015.03	2893.52	2671.47	2691.87	3109.96	2837.37	2793.76	2666.7	2755.38	2881.71	2923.84	3153.14	2927.01	3010.34	2880.72	2962.52
1.52721	2869.6	3615.74	3069.37	2977.99	3022.34	2899.09	2677.06	2697.5	3116.11	2842.38	2799.02	2670.45	2762.49	2887.26	2929.54	3160.33	2934.7	3014.09	2884.17	2966.98
1.52998	2876.29	3625.7	3074.88	2984.11	3029.22	2906.33	2681.93	2702.07	3125.74	2847.04	2806.38	2676.06	2766.79	2893.83	2934.98	3168.07	2941.44	3020.28	2889.95	2973.39
1.53276	2882.58	3637.32	3080	2991.31	3035.21	2912.28	2687.24	2706.77	3132.05	2852.66	2812.19	2680.11	2773.44	2897.71	2939.17	3175.93	2946.8	3024.68	2892.96	2976.4
1.53554	2886.93	3648.8	3087.26	2998.38	3039.07	2919.18	2692.43	2711.55	3140.83	2857.68	2817.59	2684.43	2780.37	2903.68	2946.13	3183.15	2953.01	3029.69	2899.9	2978.19
1.53832	2894.03	3661.16	3092.64	3004.9	3045.58	2926.45	2697.52	2714.59	3150.49	2864.19	2823.85	2690.16	2785.48	2911.01	2954.47	3191.17	2958.94	3032.69	2904.24	2983.45
1.54109	2898.76	3669.45	3098.96	3010.53	3052.37	2932.32	2703.25	2718.92	3159.66	2871.78	2830.83	2692.97	2791.13	2916.44	2960.88	3198.67	2965.7	3036.05	2907.72	2990.12
1.54387	2905.75	3686.97	3105.44	3017.61	3056.51	2939.73	2709.71	2722.18	3165.98	2879.74	2837.52	2696.72	2798.49	2922.41	2968.19	3204.67	2971.21	3040.64	2913.79	2993.65
1.54665	2911.85	3694.26	3114.07	3024.46	3063.59	2947.32	2712.26	2726.15	3172.62	2887.82	2843.22	2700.21	2804.82	2927.37	2973.72	3211.07	2978.55	3046.23	2920.14	2999.39
1.54943	2915.67	3705.21	3119.47	3031.26	3070.8	2954.38	2717.31	2729.88	3178.55	2893.35	2847.33	2705.72	2811.43	2934.29	2978.84	3219.54	2987.26	3050.08	2925.94	3003.72
1.55219	2920.15	3715.16	3125.29	3037.3	3077.36	2960.14	2723.64	2733.88	3187.13	2898.86	2853.06	2709.07	2820.09	2940.01	2983.28	3228.16	2993.01	3053.84	2934.21	3011.63
1.55496	2926.02	3725.97	3131.93	3043.86	3084.83	2964.96	2728.98	2738.4	3191.67	2905.48	2860.36	2713.59	2823.72	2945.25	2990.76	3235.28	2998.77	3057	2939.87	3015.22
1.55774	2931.07	3733.58	3138.56	3051.27	3090.72	2972.4	2733.75	2742.93	3199.26	2911.15	2866.93	2716.68	2831.5	2951.31	2995.33	3242.94	3007.16	3059.25	2943.06	3018.68
1.56052	2936.26	3742.37	3149.41	3057.44	3095.54	2979.86	2738.57	2747.26	3204.68	2917.71	2871.23	2719.09	2838.4	2955.67	3000.52	3251.58	3013.89	3064.41	2952.07	3026.31
1.5633	2940	3756.87	3154.96	3063.25	3100.78	2989.28	2744.34	2751.54	3211.62	2925.22	2876.26	2720.65	2843.56	2959.86	3005.89	3260.91	3018.98	3070.1	2957.15	3034.12
1.56606	2945.92	3770.52	3160.24	3070.28	3108.55	2995.1	2750.43	2756.62	3221.29	2930.63	2881.7	2724.19	2850.13	2964.7	3012.14	3268.48	3025.18	3073.24	2960.96	3037.2
1.56883	2954.57	3784.95	3168.25	3073.02	3116.99	3001.82	2754.36	2761.7	3228.01	2933.57	2887.01	2728.02	2857.25	2970.94	3017.98	3276.32	3028.99	3075.84	2967.64	3043.17
1.57161	2961.82	3799.24	3175.06	3076.78	3122.08	3009.09	2758.76	2766.71	3234.08	2940.9	2893.05	2732.56	2863.45	2976.19	3026.19	3280.31	3037.07	3082.51	2971.61	3050.08
1.57437	2967.83	3814.15	3181.6	3083.81	3129.07	3017.91	2766.13	2770.65	3240.19	2946.93	2897.2	2734.83	2870.74	2981.88	3029.76	3289.66	3044.66	3087.01	2979.47	3056.54
1.57714	2972.48	3824.81	3189.1	3089.08	3135.81	3024	2770.8	2776.75	3247.77	2952.64	2902.24	2737.08	2876.25	2986.96	3037.63	3294.36	3051.24	3091.15	2988.52	3063.65
1.57992	2977.54	3837.52	3194.69	3096.4	3142.4	3030.5	2775.6	2780.5	3255.61	2959.42	2908.88	2740.46	2882.39	2992.43	3045.52	3300.28	3056.69	3095.23	2994.35	3069.3
1.58269	2984.47	3848.8	3200.01	3101.28	3148.19	3038.43	2781.45	2781.91	3260.36	2966.08	2914.64	2745.85	2888.06	2997.79	3055.18	3307.19	3063.81	3101.78	3001.96	3076.72
1.58547	2988.15	3861.56	3205.07	3108.62	3154.54	3045.99	2787.4	2784.59	3267.47	2972.22	2919.11	2750.96	2893.87	3001.11	3062.88	3312.43	3070.12	3106.64	3008.13	3084.57
1.58825	2995.5	3869.44	3208.48	3114.72	3159.1	3053.83	2791.39	2787.13	3271.39	2978.49	2925.49	2753.93	2898.64	3006.95	3069.4	3321	3077.12	3111.35	3013.85	3091
1.59102	2997.53	3877.65	3216.42	3120.85	3167.19	3062.1	2796.39	2791.89	3278.27	2986.61	2931.13	2759.64	2905.09	3012.19	3074.29	3329.57	3083.49	3116.02	3020.14	3095.8
1.5938	3002.72	3888.23	3223.81	3125.76	3174.73	3068.36	2802.63	2797.61	3283.34	2993.02	2935.02	2763.02	2910.09	3016.29	3082.51	3338.57	3089.87	3123.7	3024.98	3102.87
1.59656	3009.5	3895.98	3230.78	3131.65	3179.73	3077.14	2808.36	2800.76	3291.15	2996.54	2940.38	2765.13	2915.02	3022.61	3089.76	3347.86	3097.26	3127.24	3030.41	3109.46
1.59934	3015.64	3903.14	3239.15	3138.88	3186.9	3083.45	2814.21	2809.37	3295.5	3005.96	2946.62	2769.38	2918.52	3029.72	3096.15	3352.03	3104.43	3129.98	3036.89	3116.35
1.60211	3019.91	3912.7	3245.61	3143.92	3192.72	3093.88	2821.62	2816.92	3298.87	3013.03	2952.59	2775.47	2923.87	3036.15	3103.68	3360.22	3109.97	3134.93	3043.5	3119.45
1.60488	3027.53	3918.98	3253.31	3149.42	3198.69	3098.98	2827.61	2822.92	3303.8	3021.33	2957.09	2780.43	2928.68	3039.09	3111.93	3368.13	3119.42	3138.98	3049.38	3126.68
1.60764	3033.13	3928.11	3259.49	3153.66	3205.38	3106.64	2831.35	2828.45	3310.1	3029.07	2961	2786.81	2934.18	3043.57	3118.77	3376.06	3126.19	3143.36	3054.84	3134.96
1.61041	3039.12	3935.88	3264.86	3161.99	3211.47	3115.81	2836.34	2834.54	3314.98	3037.11	2968.57	2791.91	2938.45	3050.97	3126.82	3382.3	3132.12	3147.75	3061.3	3141.81
1.61318	3045.56	3939.03	3271.34	3170.2	3217.16	3125.99	2840.79	2840.22	3321.47	3045.12	2973.51	2796.34	2944.16	3056.93	3133.9	3388.85	3141.09	3152.7	3068.22	3149.03
1.61596	3053.46	3949.37	3279.89	3175.71	3222.41	3134.96	2848.42	2846.31	3325.03	3052.14	2978.5	2803.74	2949.19	3062.33	3141.82	3397.65	3146.61	3158.79	3075.16	3157.96
1.61874	3058.99	3957.77	3288.3	3181.72	3229.52	3142.54	2853	2851.05	3330.64	3058.58	2985.78	2808.14	2955.6	3071.65	3149.69	3404.75	3153.78	3162.47	3080.51	3163.63
1.62151	3067.05	3964.83	3293.13	3188.43	3236.46	3149.23	2860.79	2855.52	3334.87	3065.32	2989.58	2813.99	2961.82	3075.66	3158.69	3411.72	3161.14	3167.02	3086.7	3169.94
1.62427	3072.26	3974.75	3302.11	3194.61	3243.96	3155.95	2867.26	2863.94	3344.34	3073.92	2995.13	2819.67	2968.57	3081.62	3167.71	3419.58	3166.11	3172.91	3093.99	3173.44
1.62705	3080.19	3983.75	3307.93	3200.1	3250.07	3165.45	2873.29	2873.64	3351.06	3080.34	3000.11	2823.96	2973.83	3088.03	3173.55	3428.1	3174.06	3177.32	3099.02	3180.98
1.62982	3086.93	3995.5	3314.71	3205.56	3256.5	3171.69	2881.07	2880.16	3361.71	3088.42	3008.31	2831.26	2981.09	3096.6	3180.3	3435.35	3183.01	3178.96	3105.43	3185.26
1.6326	3091.63	4002.72	3320.96	3209.16	3263.2	3179.51	2887.56	2884.05	3369.69	3095.28	3014.44	2837.1	2989.4	3102.87	3187.64	3443.36	3190.37	3185.43	3111.07	3191.19
1.63538	3098.93	4014.8	3328.45	3209.9	3269.22	3185.87	2895.21	2890.12	3377.15	3102.49	3022.38	2840.1	2994.67	3107.66	3196.9	3449.49	3196.69	3190.76	3117.31	3199.83
1.63816	3106.38	4028.09	3335.67	3216.2	3276.99	3193.72	2900.85	2895.85	3388.37	3111.6	3027.38	2841.79	3002.02	3119.38	3207.04	3458.47	3203.76	3193.48	3124.13	3206.17
1.64093	3111.48	4036.98	3341.09	3221.55	3283.02	3201.98	2908.91	2905.28	3393.64	3119.54	3033.11	2847.92	3008.83	3129.14	3213.05	3466.24	3207.17	3198.69	3130.23	3212.94
1.64371	3117.59	4048.64	3351.1	3229.64	3290.44	3208.6	2915.72	2912.22	3399	3127.96	3038.41	2853.49	3018.97	3136.63	3220.91	3476.77	3211.67	3203.57	3135.91	3222.34
1.64648	3122.3	4057.58	3357.8	3234.3	3297.15	3213.6	2919.5	2917.43	3405.67	3136.05	3042.38	2859.51	3025.1	3142.23	3228.43	3483.66	3216.96	3207.27	3142.93	3226.75
1.64926	3127.98	4062.57	3364.9	3239.8	3304.55	3220.14	2927.19	2922.82	3415.23	3143.44	3047.67	2865.11	3032.35	3150.02	3234.89	3491.43	3224.75	3210.33	3147.55	3236.89
1.65204	3134.89	4074.08	3369.37	3247.11	3311.1	3225.18	2935.07	2929.07	3423.41	3150.05	3054.89	2869.81	3037.38	3156.76	3242.43	3497.5	3231.12	3213.35	3154.72	3242.53
1.65481	3140.18	4083.64	3377.73	3251.25	3319.21	3231.33	2942.57	2936.34	3430.17	3158.79	3057.71	2876.59	3040.45	3165.23	3250.68	3500.91	3235.79	3220.71	3162.34	3251.43
1.65759	3146.28	4090.01	3384.6	3255.13	3327.06	3245.75	2947.5	2938.79	3437.11	3166.93	3063.33	2882.48	3042.88	3173.04	3263.05	3507.57	3242.74	3224.98	3168.31	3256.92
1.66037	3152.72	4095.64	3390.33	3261.08	3335.18	3252.87	2954.05	2944.63	3446.57	3175.68	3069.97	2886.96	3048.55	3182.44	3270.66	3516.16	3248.42	3227.41	3173.57	3264.38
1.66314	3159.52	4100.65	3397.88	3268.02	3344.89	3260.58	2961.51	2948.55	3454.47	3182.81	3072.77	2891.14	3054.33	3188.63	3277.65	3517.53	3257.26	3233.07	3181.21	3270.26
1.66592	3163.86	4106.88	3407.69	3273.69	3351.8	3271.39	2969.66	2954.59	3459.41	3189.99	3075.19	2898.48	3057.55	3195.13	3284.56	3527.29	3264.09	3241.3	3188.41	3278.49
1.66869	3168.78	4120.44	3414.71	3279.5	3361.06	3279.03	2977.41	2959.61	3466.22	3198.92	3082.42	2903.95	3066.79	3205.77	3293.22	3535.1	3267.9	3247.05	3195.01	3282.98
1.67147	3175.46	4130.65	3422.42	3284.34	3369.07	3286.79	2984.75	2965.04	3475.7	3208.1	3089.38	2911.3	3073.11	3211.92	3302.32	3543.72	3274.75	3249.41	3203.28	3287.83
1.67425	3178.6	4145.01	3428.6	3288.91	3375.81	3293.39	2993.66	2971.1	3486.36	3217.44	3093.68	2916.06	3078.28	3218.85	3309.12	3552.5	3279.36	3252.12	3207.21	3294.4
1.67703	3183.61	4157.84	3434.51	3296.8	3384.27	3301.74	3001.72	2975.14	3494.38	3222.65	3099.3	2921.86	3084.1	3230.18	3316.95	3560.72	3288.08	3257.98	3214.73	3301.26
1.67981	3190.45	4170.84	3445.49	3302.36	3392.21	3309.96	3007.61	2978.75	3502.49	3230.83	3105.84	2927.35	3092.4	3240.09	3323.66	3568.97	3293.47	3264.53	3223.33	3311.46
1.68257	3193.58	4183.73	3450.68	3307.77	3401.08	3314.24	3014.05	2982.6	3511.18	3238.01	3114.89	2935.04	3097.6	3243.95	3334.09	3576.74	3298.62	3274.16	3229.67	3321.38
1.68542	3197.95	4196.13	3455.32	3316.09	3409.86	3320.95	3023.11	2991.17	3516.99	3245.34	3120.4	2940.12	3105.84	3251.87	3344.12	3587.45	3308.15	3277.25	3236.31	3326.44
1.68821	3204	4208.59	3460.94	3323.31	3416.58	3327.82	3032.07	2998.42	3528.16	3254.33	3125.6	2945.78	3112.32	3256.04	3355.02	3597.95	3315.48	3284.02	3240.52	3332.46
1.69101	3208.24	4224.7	3470.39	3329.31	3426.23	3336.25	3041.65	3005.4	3536.36	3260.93	3130.06	2954.51	3122.11	3265.39	3364.56	3606.78	3319.96	3291.29	3247.32	3343.24
1.69381	3214.15	4239.94	3476.74	3336.84	3436.65	3344.46	3049.34	3010.26	3543.58	3265.55	3137.8	2960.9	3127.97	3274.75	3372.96	3617.59	3326.62	3296.91	3255.2	3350.7
1.69661	3218.8	4251.8	3485.35	3339.77	3442.26	3353.73	3056.31	3016.55	3553.83	3269.71	3145.42	2965.85	3133.12	3280.39	3377.68	3624.49	3332.48	3303.39	3264.57	3358.72
1.69941	3223.03	4261.19	3489.58	3349.12	3449.84	3360.24	3066.35	3023.05	3561.53	3277.1	3151.84	2971.4	3144.15	3287.6	3386.96	3632.49	3338.7	3309.52	3269.74	3366.57
1.70222	3225.63	4274.49	3498.07	3353.88	3456.42	3365.7	3075.85	3029.44	3572.01	3285.2	3159.33	2978.68	3150.23	3294.9	3395.22	3641.85	3343.75	3318.69	3276.27	3375.45
1.70502	3228.41	4289.48	3506.57	3361.58	3462.54	3373.46	3082.96	3032.14	3577.46	3292.11	3164.85	2986	3155.61	3301.78	3406.56	3648.23	3351.38	3323.33	3281.14	3382.98
1.70782	3232.7	4300.29	3515.92	3370.95	3469.06	3381.91	3093.29	3036.72	3592.25	3298.9	3172.79	2993.32	3164.82	3307.65	3416.83	3653.96	3358.49	3326.63	3288.42	3390.89
1.7106	3236.57	4317.02	3524.17	3379.9	3478.97	3391.46	3101.01	3043.46	3601.86	3306.6	3178.78	3001.65	3173.38	3312.06	3424.02	3662.02	3367.51	3331.82	3297.11	3399.67
1.71339	3242.67	4329.29	3526.84	3386.49	3487.79	3402.17	3110.64	3051.8	3616.45	3314.91	3184.19	3007.36	3181.85	3320.04	3433.7	3671.39	3375.1	3336.75	3303.06	3408.99
1.71618	3248.62	4337.18	3533.95	3394.34	3493.23	3409.21	3118.55	3055.79	3624.29	3324.27	3189.43	3013.04	3188.39	3329.18	3440.25	3681.21	3384.36	3345.09	3309	3414.59
1.71898	3256.38	4350.86	3542.9	3400.8	3501.14	3418.27	3128.98	3060.82	3633.92	3331.99	3196.64	3017.58	3191.72	3337.83	3448.18	3690.78	3390.92	3349.55	3318.31	3426.08
1.72178	3260.68	4364.88	3550.57	3408.09	3508.15	3429.49	3137.06	3067.98	3646.37	3339.11	3203.7	3020.37	3197.04	3345.17	3456.64	3697.42	3398.12	3358.84	3325.8	3433.7
1.72459	3266.48	4374.19	3557	3416.66	3515.72	3437.02	3144.68	3074.55	3658.32	3345.46	3210.6	3026.54	3204.23	3355.96	3461.85	3705.88	3404.34	3365.23	3330.99	3442.4
1.72738	3271.02	4386.33	3564.97	3425.96	3520.91	3444.27	3149.17	3082.11	3670.21	3351.37	3220.69	3033.43	3208.65	3365.06	3465.08	3714.6	3412.46	3372.36	3336.8	3451.59
1.73019	3276.45	4400.98	3574.98	3434.39	3526.92	3456.27	3161.59	3087.46	3675.79	3357.27	3227.02	3037.41	3213.45	3373.02	3475.23	3722.66	3415.86	3379.5	3345.83	3459.87
1.73298	3280.62	4411.27	3582.96	3440.88	3533.28	3467.47	3169.99	3095.44	3686.74	3364.72	3233.97	3043.75	3221.22	3378.79	3484.66	3732.84	3422.47	3387.81	3355.65	3468.6
1.73577	3284.07	4421.04	3585.35	3450.76	3538.66	3478.15	3176.46	3103.94	3695.62	3373.42	3242.55	3049.32	3227.45	3384.26	3489.8	3742.37	3431.41	3398.3	3363.93	3480.81
1.73856	3294.22	4437.8	3594.36	3457.4	3544.44	3489.81	3184.52	3114.29	3708.23	3380.4	3247.85	3054.79	3233.17	3390.78	3497.96	3749.32	3437.95	3405.96	3368.22	3489.42
1.74135	3301.3	4451.25	3602.8	3462.64	3551.76	3499.1	3190.39	3121.58	3719.5	3387.69	3254.8	3058.18	3239.94	3397.67	3505.06	3756.96	3444.75	3414.27	3376.07	3497.76
1.74415	3305.75	4462.55	3605.51	3470.13	3559.86	3507.23	3198.06	3132.93	3730.7	3391.09	3262.98	3066.33	3247.45	3406.74	3516.2	3763.01	3450.6	3422.48	3379.75	3506.37
1.74695	3310.9	4477.57	3607.44	3476.79	3565.94	3516.54	3208.46	3142.18	3743.91	3395.3	3265.55	3071.8	3257.76	3418.05	3522.5	3769.6	3453.75	3431.86	3386.37	3514.66
1.74975	3319.43	4487.97	3616.17	3483.58	3578.14	3521.82	3216.9	3148.43	3755.12	3403.35	3272.53	3078.01	3265.38	3426.35	3531.55	3780.83	3458.46	3442.14	3392.38	3521.9
1.75255	3325.04	4502.94	3621.01	3494.79	3585.82	3526.22	3223.81	3155.45	3762.69	3412.37	3278.58	3085.4	3271.29	3433.04	3540.55	3792.08	3466.42	3449.79	3395.29	3531.02
1.75535	3332.57	4514.86	3627.2	3500.04	3593.21	3535.35	3234.38	3163.73	3773.09	3420.72	3282.51	3090.73	3275.59	3441.36	3546.83	3799.31	3470.82	3462.01	3397.45	3539.38
1.75814	3340.66	4527.13	3630.18	3509.69	3598.92	3544.86	3241.52	3172.74	3785.38	3429.78	3287.51	3095.19	3282.13	3449.45	3556.92	3807.68	3476.9	3466.82	3402.22	3546.5
1.76094	3347.23	4542.98	3637.94	3516.66	3605.42	3553.91	3251.5	3178.47	3796.51	3433.91	3293.73	3101.42	3287.38	3459.5	3568.02	3814.76	3483.32	3474.29	3407.01	3553.98
1.76373	3353.65	4556.35	3641.5	3528.91	3615.9	3563.58	3256.63	3183.11	3796.51	3442.46	3299.96	3109.62	3294.58	3469.32	3579.39	3819.46	3489.74	3480.55	3411.78	3559.55
1.76653	3359.28	4573.92	3653.72	3535.76	3621.43	3569.81	3262.55	3188.32	3806.04	3451.03	3305.12	3113.05	3303.33	3479.51	3589.86	3829.47	3491.7	3486.98	3416.09	3570.41
1.76933	3363.76	4590.7	3654.41	3543.75	3628.49	3576.55	3268.77	3192.39	3819.42	3459.5	3311.66	3117.65	3310.61	3490.16	3600.66	3838.33	3497.44	3493.42	3419.95	3579.25
1.77213	3368.26	4605.45	3663.78	3548.17	3634.03	3580.33	3276.64	3199.15	3828.97	3466.06	3319.28	3112.64	3313.65	3500.3	3609.42	3846.29	3505.44	3499.44	3425.37	3587.48
1.77492	3372.75	4617.5	3670.97	3552.58	3640.5	3590.16	3282.42	3203.94	3839.4	3474.67	3326.9	3116.69	3321.91	3507.73	3619.36	3853.89	3512.9	3505.09	3430.59	3596.34
1.77771	3378.24	4633.78	3675.7	3561.87	3647.49	3595.28	3289.44	3209.47	3844.95	3482.5	3333	3121.92	3330	3513.79	3625.59	3859.98	3519.6	3513.39	3438.33	3604.64
1.7805	3382.62	4633.76	3679.42	3569.31	3655.26	3605.58	3297.38	3212.77	3854.15	3489.69	3342.31	3122.1	3335.95	3520.7	3636.32	3869.95	3526.81	3521.51	3442.82	3612.9
1.78331	3386.16	4647.21	3685.6	3576.17	3662.16	3614.86	3303.82	3219.98	3861.81	3497.8	3349.79	3127.91	3344.73	3531.49	3645.48	3878.43	3532.71	3529.49	3439.86	3617.55
1.7861	3393.74	4654.63	3695.3	3583.48	3672.17	3623.3	3311.74	3226.63	3873.06	3506.42	3358.38	3132.24	3353.38	3538.47	3652.93	3888.25	3540.97	3537.92	3443.71	3622.98
1.7889	3400.77	4666.37	3702.37	3590.5	3679.61	3631.55	3316.63	3231.6	3882.53	3515.37	3364.96	3134.48	3360.71	3547.15	3666.37	3899.67	3548.75	3549.64	3448.36	3632.05
1.7917	3406.94	4683.14	3706.26	3597.83	3686.68	3636.99	3324.91	3237.75	3889.76	3523.06	3370.64	3140.04	3370.45	3554.46	3676.42	3907	3556.24	3556.9	3451.76	3637.52
1.7945	3415.11	4686.81	3714.19	3608.33	3694.91	3644.92	3332.75	3243.25	3898.36	3530.76	3378	3143.47	3380.42	3563.19	3684.63	3917.78	3565.36	3568.91	3454.72	3642.81
1.79729	3421.34	4691.83	3720.35	3618.38	3704.6	3658.55	3340.62	3249.2	3909.56	3538.01	3384.44	3148.4	3388.42	3569.55	3690.29	3924.82	3570.02	3579.05	3458.9	3650.62
1.80009	3425.89	4697.67	3726.15	3623.99	3712.7	3669.32	3349.98	3252.57	3917.7	3543.67	3392.9	3154.83	3393.33	3578.6	3700.16	3932.6	3573.57	3592.21	3463.72	3657.46
1.80288	3432.67	4705.76	3729.73	3631.21	3724.11	3676.25	3362.11	3258.9	3925.8	3551.55	3399.98	3156.04	3402.19	3591.14	3708.23	3940.83	3583.26	3601.16	3471.18	3662.62
1.80569	3438.73	4718.76	3733.74	3634.95	3732.3	3685.14	3368.92	3263.43	3939.24	3558.33	3406.12	3158.59	3406.91	3597.64	3718.64	3950.79	3589.3	3608.66	3479.73	3668.27
1.80849	3444	4733.41	3740.87	3640.42	3742.02	3692.93	3375.26	3268.76	3946.81	3567.62	3413.69	3166.66	3415.11	3604.87	3729.15	3958.41	3593.82	3618.28	3485.32	3678.84
1.81128	3448.52	4745.61	3746.48	3649.36	3755.81	3702.29	3383.13	3275.36	3957.59	3577.27	3422.01	3172.05	3421.59	3613.1	3740.82	3969.33	3601.5	3626.59	3491.38	3685.88
1.81407	3456.75	4760.74	3752.66	3654.39	3762.94	3710.89	3390.72	3282.35	3960.31	3585.66	3427.56	3178.21	3427.08	3625.43	3751.52	3975.41	3607.94	3632.96	3496.5	3695.37
1.81685	3462.71	4774.31	3761.94	3663.51	3772.17	3719.22	3402.14	3287.15	3967.27	3592.92	3435.92	3184.2	3434.95	3633.31	3757.14	3982.73	3615.12	3639.72	3500.42	3705.67
1.81964	3470.21	4786.02	3768.64	3672.05	3783.09	3725.72	3412.49	3291.56	3978.16	3600.06	3442.26	3192.61	3442.56	3640.73	3768.64	3993.52	3624.71	3650.6	3505.08	3711.62
1.82244	3477.17	4791.71	3773.56	3681.45	3792.16	3736.64	3422.4	3296.4	3989.34	3609.7	3450.16	3199.53	3449.44	3649.7	3779.13	4001.32	3629.24	3661.01	3509.29	3720.63
1.82524	3482.43	4802.42	3778.23	3688.24	3801.35	3746.21	3429.06	3302.69	3992.64	3620.63	3455.12	3210.81	3458.05	3658.21	3789.04	4012.28	3635.56	3662.44	3515.35	3726.93
1.82804	3488.67	4813.92	3787.63	3693.91	3805.99	3754.32	3439.31	3308.56	3999.56	3631.59	3462.72	3216.98	3466.01	3669.16	3799.6	4024.05	3641.02	3673.6	3521.14	3737.88
1.83084	3495.22	4827.45	3798.03	3698.54	3813.86	3763.61	3447.87	3311.87	4007.66	3642.41	3472.21	3223.02	3471.93	3676.45	3812.97	4031.96	3645.91	3679.59	3525.81	3747.53
1.83363	3501.34	4840.29	3805.89	3703.16	3824.99	3771.2	3457.04	3311.36	4017.38	3652.28	3477.35	3232.37	3479.29	3686.64	3824.26	4036.4	3652.18	3688.92	3530.02	3754.82
1.83642	3505.62	4854.63	3815.38	3707.64	3832.32	3778.57	3468.56	3315.98	4026.36	3658.95	3485.31	3238.87	3483.62	3699.41	3836.04	4043.43	3660.52	3694.53	3535.62	3764.37
1.83923	3512.04	4869.41	3820.91	3713.3	3840.67	3790.78	3475.58	3319.33	4036.45	3670.14	3491.69	3247.34	3489.03	3707.98	3846.7	4053.08	3667.07	3707.95	3543.27	3775.5
1.84202	3515.76	4885.11	3830.75	3720.97	3853.07	3802.26	3482.92	3325.75	4046.44	3679.87	3498.38	3253.85	3497.97	3716.55	3857.18	4054.82	3675.28	3716.46	3549.67	3783.45
1.84481	3520.75	4896.25	3837.82	3723.83	3864.95	3811.5	3495.09	3331.76	4057.68	3688.83	3507.26	3261.43	3503.51	3724.2	3866.09	4062.9	3678.58	3725.86	3554.03	3793.66
1.84762	3529.16	4911.43	3847.34	3728.77	3871.79	3818.98	3504.79	3334.22	4065.27	3699.7	3513.35	3269.63	3509.95	3733.03	3867.86	4069.95	3682.35	3735.56	3558.86	3804.19
1.8504	3536.29	4919.51	3853.35	3734.42	3882.27	3825.92	3511.52	3341.31	4068.19	3705.45	3515.05	3278.89	3518.62	3742.77	3876.55	4083.17	3689.89	3741.39	3564.32	3814.91
1.8532	3538.44	4927.05	3860.12	3738.65	3892.87	3837.27	3524.82	3347.33	4076.12	3712.68	3523.17	3285.72	3528.44	3753.8	3890.47	4095.55	3696.99	3748.81	3572.2	3823.35
1.856	3544.03	4936.95	3871.43	3744.19	3902.05	3848.26	3535.16	3352.26	4083.68	3713.35	3532.08	3291.35	3534.51	3762.42	3901.5	4102.32	3700.29	3760.21	3580.33	3832.14
1.85879	3548.9	4952.71	3879.19	3752.64	3910.94	3857.84	3540.51	3358.63	4095.01	3720.88	3540.38	3297.89	3543.76	3770.21	3913	4105.65	3708.86	3768.73	3590.4	3839.99
1.8616	3553.78	4961.21	3889.67	3762.84	3915.94	3868.53	3548.05	3365.3	4105.98	3728.92	3547.44	3303.68	3548.52	3780.8	3924.33	4115.04	3717.29	3777.27	3600.13	3843.75
1.86441	3560.66	4970.89	3899.42	3771.55	3925.22	3880.79	3558.27	3370.14	4114.75	3738.72	3555.58	3306.88	3559.1	3790.53	3935.7	4118.36	3726.81	3787.78	3608.98	3854.82
1.8672	3565.95	4977.87	3905.32	3777.11	3934.53	3891.51	3564.1	3375.15	4125.04	3746.44	3561.53	3313.74	3569.75	3796.98	3949.92	4122.72	3735.09	3800.53	3617.97	3867.05
1.86998	3572.39	4985.06	3911.11	3786.04	3948.22	3899.89	3570.57	3380.74	4135.5	3750.96	3571.55	3322.13	3577.85	3809.9	3957.25	4130.07	3743.02	3813.16	3625.06	3875.87
1.87277	3579.86	4987.26	3917.82	3794.36	3956.37	3909.08	3577.99	3387.57	4144.61	3758.22	3582.71	3327.32	3584.9	3816.02	3975.98	4134.6	3750.96	3815.17	3632.29	3886.99
1.87557	3581.89	5000.38	3924.84	3798.29	3965.15	3915.13	3581.92	3393.7	4153.84	3765.8	3588.37	3333.14	3594.62	3824.36	3986.51	4141.68	3759.26	3824.65	3641.94	3896.5
1.87836	3587.34	5004.18	3935.25	3808.42	3974.88	3926.9	3587.93	3397.88	4163.61	3774.67	3597.71	3343.08	3600.56	3829.73	3995.96	4152.22	3767.08	3837.7	3654.44	3905.49
1.88116	3593.96	5013.2	3942.19	3815.14	3984.68	3936.02	3596.77	3402.53	4172.1	3785.03	3602.72	3347.98	3605.79	3842.95	4007.87	4160.42	3776.49	3845.79	3663.29	3912.06
1.88396	3602.02	5025.61	3948.2	3826.06	3990.83	3945.91	3599.29	3410.78	4178.91	3794.87	3610.29	3355.18	3615.83	3851.95	4022.69	4163.22	3784.8	3850.59	3671.22	3917.47
1.88675	3605.33	5027.28	3955.84	3832.26	4000.89	3956.37	3608.77	3418.2	4194.12	3804.12	3615.96	3361.63	3624.3	3864.85	4035.46	4168.17	3792.19	3858.13	3681.35	3925.83
1.88956	3608.37	5039.27	3960.53	3840.48	4008.3	3964.34	3616.21	3426.57	4199.75	3811.74	3625.59	3367.3	3629.87	3872.13	4043.62	4172.32	3799.21	3869.57	3688.48	3937.65
1.89235	3614.86	5048.3	3970.3	3848.29	4017.21	3974.76	3622.08	3436.45	4209.96	3821.29	3631.89	3377.3	3639.56	3877.95	4056.96	4183.66	3804.15	3878.25	3695.9	3948.65
1.89515	3621.5	5053.41	3980.62	3855.19	4025.08	3987.29	3633.17	3442.48	4219.21	3831.36	3639.46	3386.37	3649.68	3886.19	4064.83	4185.07	3809.27	3885.5	3703.82	3960.66
1.89795	3628.71	5058.47	3991.34	3862.02	4034.57	3997.48	3641.43	3451.68	4227.62	3842.73	3647.09	3393.61	3656.55	3891.87	4074.4	4189.54	3811.81	3887.86	3713.19	3972.03
1.90074	3632.32	5073.58	3996.66	3868.65	4042.38	4010.58	3647.62	3460.28	4233.86	3854.77	3654.25	3400.71	3666.49	3899.99	4082.82	4197.08	3815.78	3897.55	3717.36	3982.56
1.90353	3635.08	5084.72	4004.13	3874.99	4049.65	4022.46	3655.54	3468.83	4244.12	3865.69	3660.61	3408.86	3674.73	3913.01	4095.98	4209.99	3820.68	3905.74	3724.02	3994.95
1.90633	3640.27	5092.61	4009.92	3886.65	4055.74	4035.38	3661.59	3476.85	4248.55	3877.42	3669.97	3415.66	3683.09	3921.43	4109.24	4216.07	3830.95	3910.19	3734.06	4001.88
1.90914	3645.17	5101.07	4012.61	3892.52	4063.25	4046.64	3671.45	3484.21	4258.65	3886.88	3674.87	3422.01	3693.26	3926.66	4122.85	4227	3837.5	3916.16	3743.14	4005.02
1.91193	3652.7	5102.34	4019.18	3903.77	4069.89	4061.89	3680.53	3492.46	4270.13	3900.62	3681.7	3428.19	3700.8	3937.1	4133.41	4237.14	3843.42	3929.48	3747.99	4013.61
1.91473	3659.51	5109.83	4025.14	3909.7	4079.87	4075.91	3692.17	3500.15	4277.67	3911.57	3691.09	3436.85	3708.19	3943.43	4146.49	4247.25	3851.28	3934.74	3754.05	4026.51
1.91753	3666.76	5115.47	4030.55	3917.25	4087.57	4084.3	3699.5	3508.04	4285.91	3916.33	3701.29	3446.62	3714.74	3950.27	4156.12	4252.29	3855.71	3939.21	3758.01	4033.79
1.92032	3673.71	5121.26	4038.41	3922.43	4098.11	4090.36	3705.09	3514.13	4296.36	3930.25	3707.37	3456.71	3721.53	3958.37	4163.21	4260.4	3862.6	3942.68	3764.57	4043.39
1.92312	3679.94	5128.84	4044.8	3926.36	4111.08	4099.3	3709.87	3522.65	4311.1	3937.79	3714.4	3465.7	3730.95	3963.69	4166.8	4269.89	3869.99	3950.42	3772.23	4053.84
1.92593	3686.77	5135.72	4050.75	3937.36	4123.81	4112.86	3718.02	3533.3	4322.59	3943.04	3721.6	3473.16	3741.35	3972.34	4173.08	4283.39	3882.77	3954.89	3781.53	4062.12
1.92871	3693.6	5147.91	4058.95	3943.84	4129.13	4127.41	3723.94	3540.98	4329.46	3957.02	3730.85	3477.05	3748.79	3982.21	4180.52	4293.07	3888.04	3962.31	3789.21	4070.76
1.93151	3701.45	5159.09	4065.16	3949.62	4135.74	4136.1	3732.4	3548.06	4339.93	3965.9	3741.9	3484.85	3756.62	3992.34	4185.93	4299.64	3895.31	3961.06	3795.35	4080.4
1.93429	3709.59	5161.37	4074.94	3952.3	4145.22	4145.9	3744.76	3555.59	4348.23	3976.59	3751.24	3493.25	3759.11	3997.91	4198.43	4311.29	3904.32	3965.42	3801.13	4090.39
1.9371	3715.84	5175.18	4080.04	3959.45	4150.33	4151	3751.15	3563.84	4360.95	3989.46	3755.33	3494.97	3761.93	4003.31	4209.1	4320.62	3902.54	3971.55	3802.66	4097.86
1.9399	3725.48	5185.4	4087.02	3963.86	4158.41	4160.93	3756.44	3569.41	4373.23	3996.37	3759.47	3499.95	3764.94	4014.35	4214.56	4326.48	3909.81	3976.18	3805.99	4096.17
1.94269	3732.62	5195.04	4088.16	3971.65	4167.51	4177.11	3765.91	3577.83	4381.22	4008.57	3763.92	3504.48	3777.42	4025.7	4219.29	4331.94	3916.73	3983.96	3809.15	4106.33
1.94549	3740.34	5190.36	4099.24	3976.98	4177.84	4180.11	3771.53	3584.78	4399.36	4021.48	3771.32	3511.98	3786.22	4029.31	4225.41	4343.48	3922.01	3992.11	3811.53	4109.28
1.94829	3748.36	5188.81	4106.21	3982.64	4184.14	4189.07	3777.34	3592.75	4416.44	4028.41	3778.03	3517.61	3790.89	4037.82	4234.58	4347.53	3932.03	3996.1	3813.71	4115.07
1.95108	3754.66	5199.93	4114.84	3986.63	4191.59	4199.95	3785.04	3598.79	4427.68	4035.86	3777.84	3525.59	3801.11	4041.9	4248.5	4353.42	3941.74	4001.75	3814.99	4124.58
1.95388	3761.67	5208.71	4120.27	3993.93	4199.91	4208.56	3793.27	3607.84	4438.23	4042.83	3785.52	3536.25	3814.07	4051.78	4253.63	4360.79	3947.5	4017.66	3821.95	4133.96
1.95668	3767.79	5221	4128.11	3995.55	4209.05	4218.69	3799.1	3618.68	4446.74	4048.14	3787.91	3542.51	3826.78	4059.86	4261.64	4368.43	3958.39	4024.84	3827.92	4148.82
1.95948	3773.19	5237.33	4140.02	3997.01	4217.15	4226.93	3802.32	3629.88	4459.75	4057.42	3796.24	3550.49	3833.64	4069.24	4268.13	4376.02	3965.68	4033.8	3833.79	4158.72
1.96228	3779.77	5254.26	4152.69	4001.97	4219.65	4236.54	3809.26	3637.53	4473.6	4063.72	3803.94	3560.56	3844.12	4081.99	4275.49	4386.99	3972.31	4045.44	3845.84	4165.23
1.96508	3790.33	5263.57	4163.91	4004.3	4224.87	4244.9	3813.62	3642.5	4490.45	4075.03	3812.17	3569.19	3852.43	4090.22	4282.49	4391.36	3977.94	4050.79	3857.43	4173.27
1.96786	3797.22	5272.6	4171.77	4008.41	4227.85	4255.99	3822.04	3653.56	4507.67	4085.33	3821.22	3574.52	3864.47	4098.51	4287.81	4396.47	3986.07	4061.12	3867.74	4180.78
1.97066	3803.4	5283.2	4180.54	4006.37	4231.13	4269.67	3830.8	3661.61	4517.79	4089.65	3828.11	3581.78	3872.42	4104.21	4300.1	4408.03	3993.53	4075.3	3882.66	4190.16
1.97346	3810.45	5303.41	4190.99	4008.72	4237.41	4276.53	3843.73	3670.28	4530.22	4096.47	3837.04	3585.7	3882.21	4116.66	4306.26	4416.97	4001.15	4079.99	3890.17	4197.53
1.97625	3819.56	5316.89	4196.78	4015.34	4243.5	4284.26	3849.56	3678.65	4540.68	4106.33	3840.08	3595.46	3888.38	4127.58	4318.23	4426.46	4005.14	4084.86	3901.41	4202.91
1.97905	3828.69	5329.68	4204.04	4018.06	4249.86	4294.41	3856.42	3685.63	4551.82	4112.15	3847.37	3600.51	3892.7	4134.17	4324.92	4436.42	4010.46	4093.37	3911.91	4211.13
1.98186	3834.4	5343.86	4215.38	4026.27	4260.43	4303.53	3865.85	3689.3	4564.62	4119.68	3856.91	3604.45	3899.23	4141.43	4331.08	4443.15	4012.63	4096.57	3917.85	4221.91
1.98464	3839.54	5359.7	4225.78	4033.17	4270.21	4311.34	3874.62	3698.78	4580.72	4125.15	3868.94	3615.02	3905.84	4149.49	4339.98	4448.11	4015.94	4101.76	3923.49	4226.23
1.98744	3843.67	5370.73	4232.48	4040.45	4275.94	4319.84	3880.5	3703.49	4595.83	4128.82	3876.34	3627.09	3919.52	4156.02	4349.75	4455.34	4025.06	4115.67	3933.15	4232.8
1.99024	3847.66	5395.93	4240.79	4042.79	4282.59	4331.29	3886.06	3709.33	4607.97	4136.33	3880.27	3634.21	3930.57	4163.11	4355.08	4457.68	4031.37	4121.86	3942.42	4242.41
1.99304	3862.88	5413.96	4253.24	4055.57	4288.9	4340.15	3894.7	3715.38	4622.36	4144.54	3890.67	3641.18	3938.15	4175.08	4365.2	4470.16	4041.15	4125.23	3952.24	4254.19
1.99584	3870.87	5423.45	4266.84	4060.11	4294.01	4349.88	3902.38	3724.91	4632.72	4156.76	3898.85	3649.45	3944.9	4183.22	4375.17	4477.27	4050.29	4134.8	3960.09	4261.63
1.99863	3877.55	5433.9	4276.88	4070.47	4304.04	4353.29	3902.32	3728.49	4643.63	4168.36	3907.57	3658.62	3953.17	4189.49	4384.26	4486.7	4055.61	4148.73	3965.41	4270.7
2.00143	3880.06	5445.97	4289.52	4077.4	4315.06	4363.42	3909.33	3737.67	4654.19	4168.45	3912.39	3663.73	3962.74	4200.49	4388.74	4498.49	4066.92	4160.14	3975.8	4282.01
2.00422	3891.01	5461.47	4295.62	4085.18	4322.41	4376.39	3911.15	3742.08	4664.61	4176.68	3922.95	3667.99	3970.54	4210.96	4391.84	4509.35	4081.74	4167.05	3983.67	4286.57
2.00702	3905.27	5473.52	4309.43	4097.67	4324.12	4389.17	3915.67	3748.01	4675.07	4186.25	3928.61	3674.39	3978.35	4219.98	4398.03	4524.88	4093.41	4174.13	3989.79	4296.22
2.00982	3919.81	5484.53	4319.68	4106.13	4335.43	4401.46	3921.1	3756.86	4686.38	4194.29	3935.23	3682.83	3980.82	4223.41	4406.47	4528.8	4100.25	4183.23	3996.18	4303.98
2.01261	3930.53	5497.08	4327.17	4113.67	4346.6	4411.59	3932.86	3765.57	4696.64	4197.98	3946.37	3691.28	3986.61	4230.51	4413.69	4538.45	4111.63	4191.5	4003.22	4312.64
2.01541	3941.09	5510.49	4337.77	4118.42	4358.18	4426.05	3938.6	3767.54	4716.45	4206.52	3948.74	3697.97	3992.08	4236.32	4420.76	4550.44	4118.13	4204.81	4012.84	4317.54
2.0182	3948.8	5520.52	4349.74	4126.85	4364.41	4437.15	3947.11	3777.58	4730.63	4212.91	3951.13	3704.53	4000.24	4241.78	4429.72	4556.45	4128.33	4211.59	4021.67	4322.07
2.021	3961.75	5531.97	4353.84	4134.35	4372.22	4442.92	3956.77	3790.23	4743.27	4217.75	3956.62	3711.08	4010.32	4248.08	4435.76	4561.98	4137.22	4220.73	4031.91	4326.59
2.02379	3970.13	5543.04	4358.33	4143.52	4380.03	4454.2	3959.83	3797.84	4756.58	4228.71	3966.23	3719.26	4019.44	4254.38	4443.87	4569.18	4144.6	4232.73	4035.06	4333.46
2.02658	3982.97	5556.71	4366.73	4149.24	4388.63	4462.29	3970.97	3804.56	4769.22	4238.81	3971.76	3723.72	4029.89	4263.73	4449.4	4576.99	4148.11	4238.67	4042.17	4340.4
2.02938	3989.55	5569.38	4372.12	4152.56	4400.28	4474.91	3976.41	3811.4	4779.36	4246.05	3977.79	3729.48	4038.37	4270.4	4454.22	4584.95	4156.15	4244.43	4050.68	4342.74
2.03218	3995.84	5577.2	4382.43	4156.22	4410.06	4485.85	3986.28	3818.93	4795.6	4258.01	3989.63	3739.12	4046.51	4275.21	4462.67	4597.8	4163.54	4256.45	4056.26	4346.09
2.03498	4000.91	5582.59	4387.01	4161.89	4417.31	4497.11	3990.03	3829.02	4813.05	4263.08	4001.57	3746.67	4055.68	4285.08	4474.45	4602.74	4174.28	4270.54	4061.09	4348.61
2.03786	4002.85	5594.87	4388.63	4168.97	4424.92	4506.9	3994.1	3836.87	4821.65	4268.8	4009.74	3755.64	4063.21	4296.68	4484.45	4610.15	4187.89	4280.05	4069.59	4352.99
2.0407	4011.25	5603.28	4397.96	4177.53	4435.27	4517.54	4003.44	3847.29	4831.31	4271.98	4020.24	3763.33	4066.21	4308.64	4491.03	4616.7	4197.16	4289.75	4075.75	4357.37
2.04353	4019.65	5605.92	4409.19	4181.96	4435.56	4530.03	4014.31	3855.44	4839.21	4285.85	4025.6	3769.45	4071.89	4318.55	4499.52	4631.81	4205.57	4303.69	4077.2	4355.19
2.04637	4026.12	5613.29	4418.04	4195.62	4448.58	4544.77	4015.56	3863.79	4852.08	4295.28	4033.88	3778.79	4079.69	4323.7	4509.56	4643.09	4216.69	4320.05	4083.83	4360.44
2.0492	4037.84	5620.13	4424.09	4202.66	4457.96	4555.65	4025.09	3867.07	4858.23	4302.92	4044.28	3784.27	4089.35	4324.24	4521.36	4653.86	4226.83	4327.2	4091.44	4363.44
2.05204	4045.97	5628.33	4434.69	4213	4464.44	4563.01	4033.84	3876.72	4862.89	4312.89	4056.92	3783.42	4092.35	4333.14	4535.59	4661.85	4235.43	4329.91	4100.49	4369.86
2.05486	4053.2	5644.86	4443.81	4219.54	4471.07	4573.52	4042.62	3883.43	4868.64	4320.65	4069.34	3787.76	4102.78	4341	4544.12	4669.06	4247.91	4334.18	4111.39	4376.14
2.0577	4061.34	5660.77	4449.73	4223.42	4479.01	4588.09	4048.73	3886.92	4875.47	4327.37	4077.5	3792.07	4113.7	4347.17	4556.5	4680.29	4256.88	4347.87	4119.36	4385.58
2.0606	4067.12	5660.62	4457.77	4229.42	4492.48	4599.41	4056.4	3893.13	4885.52	4337.15	4086.6	3800.28	4121.28	4357.3	4569.05	4687.32	4262.25	4352.8	4129.42	4389.75
2.06345	4071.95	5670.63	4471.58	4239.65	4507.82	4606.66	4071.99	3900.16	4889.8	4346.07	4097.82	3807.73	4131.66	4359.87	4583.68	4697.68	4270.52	4362.35	4136.25	4400.08
2.06631	4079.25	5673.16	4485.18	4247.21	4522.23	4613.53	4084.61	3908.87	4896.98	4352.35	4104.19	3815.13	4136.72	4368.47	4596.08	4701.59	4275.42	4372.31	4141.91	4407.37
2.06921	4089.25	5676.71	4489.98	4257.72	4536.32	4624.93	4094.39	3914.64	4909.2	4359.3	4110.91	3819.8	4147.8	4375.34	4609	4710.52	4289.85	4379.67	4147.93	4411.14
2.07207	4099.07	5682.16	4499.16	4263.32	4549.58	4638	4106.99	3928.09	4919.98	4369.87	4120.98	3823.66	4157.71	4383.94	4625.45	4716.36	4295.25	4391.67	4154.65	4419.09
2.07494	4107.27	5693.75	4507.72	4266.86	4562.79	4646.53	4122.51	3938.65	4928.99	4378.05	4129.66	3830.32	4164.33	4393.22	4631.38	4724.61	4302.73	4399.71	4160.26	4418
2.0778	4117.28	5691.59	4514.72	4265.34	4573.09	4655.97	4136.68	3940.96	4936.56	4382.21	4133.1	3834.69	4170.44	4402.84	4647.13	4742.43	4311.05	4404.16	4168.03	4419.7
2.08065	4130.65	5704.36	4519.56	4274.71	4588.38	4657.09	4148.3	3954.1	4949.9	4389.58	4141.49	3840.2	4181.4	4412.31	4664.52	4751.1	4319.73	4413.95	4176.97	4425.26
2.0835	4137.17	5706.76	4528	4274.48	4604.25	4661.23	4164.15	3959.69	4957.1	4395.31	4150.39	3844.56	4186.3	4413.19	4680.32	4760.46	4330.97	4420.97	4184.11	4429.38
2.08636	4142.37	5714.82	4536.17	4279.74	4620.98	4668.86	4171.15	3966.8	4972.6	4406.21	4162.04	3850.74	4189.86	4420.93	4687.72	4767.59	4338.48	4430.25	4188.11	4439.55
2.08922	4147.73	5724.06	4545.61	4281.39	4625.7	4673.51	4185.23	3977.51	4982.35	4411	4171.74	3858.57	4193.09	4428.7	4690	4775.91	4340.8	4442.11	4197.28	4445.36
2.09208	4152.3	5723.71	4556.77	4283.36	4636.05	4677.43	4196.19	3990.21	4989.2	4421.22	4176.29	3866.9	4204.27	4432.14	4706.4	4792.05	4349.32	4455.42	4201.23	4444.51
2.09503	4160.79	5728.07	4572.72	4282.25	4652.21	4688.1	4210.57	4000.62	5002.62	4432.73	4181.53	3869.85	4211.02	4439.04	4717.34	4802.35	4355.12	4461.1	4204.04	4447.77
2.09798	4169.36	5729.69	4588.57	4289.69	4667.88	4696.48	4222.98	4009.91	5015.64	4439.69	4186.65	3873.23	4219.96	4450.09	4724.88	4806.66	4365.89	4468.49	4213.29	4456.86
2.10087	4173.63	5737.84	4598.83	4296.2	4675.01	4702.2	4233.86	4018.86	5030.48	4451	4199.28	3884.25	4223.7	4463.4	4722.68	4818.53	4377.03	4470.75	4218.17	4460.52
2.10375	4181.17	5748.96	4606.07	4304.18	4687.47	4709.5	4243.77	4029.16	5038.49	4456.24	4211.05	3888.63	4234.37	4469.11	4737.19	4828.12	4381.79	4475.93	4225.36	4471.42
2.10666	4187.53	5750.48	4622.95	4307.12	4698.89	4721.72	4256	4035	5047.53	4463.37	4218.38	3897.58	4242.17	4482.61	4742.95	4836.47	4387.23	4485.75	4234.51	4480.77
2.10955	4198.28	5755.98	4633.85	4311.04	4708.86	4731.53	4270.48	4049.79	5051.17	4471.23	4228.55	3901.79	4251.66	4491.1	4744.64	4846.12	4390.27	4486.21	4240.04	4493.88
2.11245	4211.02	5761.34	4641.72	4311.29	4725.68	4732.89	4283.34	4059.27	5052.23	4480.03	4237.02	3905.87	4262.53	4505.15	4753.94	4859.05	4404.2	4494.49	4251.07	4497.92
2.11533	4213.13	5764.18	4653	4324.3	4737.08	4731.67	4293.46	4074.25	5055.06	4487.54	4247.47	3912.04	4272.75	4514.71	4762.18	4868.51	4409.46	4500.7	4255.67	4501.34
2.11825	4217.05	5763.07	4663.06	4330.11	4749.6	4739.35	4301.75	4084.73	5057.61	4495.5	4255.2	3914.94	4276.16	4524.95	4772.07	4877.53	4417.36	4507.83	4264.13	4508.95
2.12109	4224.27	5761.62	4670.02	4332.65	4759.65	4743.85	4312.28	4087.9	5066.69	4499.16	4261.76	3919.3	4285.19	4539.03	4784.97	4889.46	4426.46	4518.92	4271.16	4516.38
2.124	4230.22	5766.63	4676.14	4335.04	4776.75	4749.94	4320.56	4093.75	5076.82	4507.44	4273.9	3923.74	4294.38	4549.83	4787.51	4898.09	4432.4	4526.9	4275.25	4524.5
2.1269	4231.25	5772.44	4686.14	4340.77	4787.98	4755.15	4323.27	4105.3	5081.92	4518.81	4277.17	3931.9	4307.16	4559.78	4789.94	4910.73	4439.11	4532.61	4278.17	4531.17
2.12981	4244.64	5776.36	4691.83	4347.63	4798.39	4767.27	4331.95	4110.66	5085.19	4530.51	4285.03	3937.45	4314.67	4569.72	4795.57	4923.35	4444.06	4533.86	4284.49	4531.81
2.13269	4253.83	5790.24	4705.89	4350.82	4811.59	4776.54	4340.16	4114.52	5092.07	4539.49	4294.41	3940.38	4322.69	4583.69	4803.71	4938.55	4446.28	4536.26	4294.69	4531.74
2.13557	4260.92	5793.73	4711.23	4356.8	4821.79	4776.93	4352.55	4122.56	5093.18	4548.65	4304.42	3941.68	4333.3	4592.43	4816.67	4932.87	4451.11	4535.91	4302.22	4539.33
2.13845	4268.62	5801.06	4716.27	4361.54	4836.9	4789.95	4359.13	4129.25	5104.1	4552.67	4310.23	3949.21	4334.52	4605.54	4832.28	4942.67	4454.02	4537.81	4311.39	4550.75
2.14135	4274.01	5799.96	4714.95	4366.39	4852.68	4794.62	4362.52	4135.12	5118.65	4561.79	4312.88	3956.75	4346.82	4615.36	4841.56	4951.73	4456.72	4547.87	4316.6	4560.93
2.14424	4282.64	5811.83	4722.57	4378.15	4871.01	4805.85	4372.02	4139.67	5133.26	4573.75	4325.07	3960.03	4353.32	4628.15	4847.91	4961.82	4463.93	4544.37	4326.46	4564.21
2.14714	4290.17	5814.22	4730.14	4386.28	4882.67	4810.88	4376.48	4141.02	5141.27	4583.59	4329.89	3964.63	4361.54	4641.83	4853.86	4965.52	4466.43	4542.07	4340.28	4568.43
2.15004	4297.54	5821.17	4737.73	4394.31	4897.39	4821.05	4378.63	4148.71	5147.84	4585.21	4337.74	3971.12	4372.52	4651.47	4860.42	4975.37	4469.14	4546.72	4347.7	4575.49
2.15292	4311.32	5828.87	4744.61	4400.2	4909.68	4832.13	4391.8	4152.91	5155.85	4592.23	4342.33	3978.38	4381.78	4662.56	4875.02	4989.15	4474.45	4551.79	4350.35	4585.26
2.15596	4325.4	5838.09	4754.63	4409.23	4915.14	4837.82	4401.41	4162.99	5157.57	4592.68	4353.24	3986.28	4386.25	4676.28	4885.13	4998.21	4476	4550.79	4354.81	4594.32
2.15889	4332.48	5840.84	4762.97	4424.17	4925.96	4832.85	4410.37	4170.77	5173.72	4599.52	4361.58	3995.31	4388.64	4681.7	4884.55	4998.99	4484.81	4551.1	4357.45	4597.93
2.16181	4342.24	5847.77	4769.95	4431.66	4937.25	4833.6	4421.25	4181.88	5169.58	4605.33	4366.83	3999.43	4392.62	4696.33	4892.91	5007.42	4492.9	4556.12	4364.87	4605.06
2.16473	4349.24	5859.42	4776.8	4440.63	4948.84	4851.13	4430.66	4187.61	5171.75	4614.31	4373.8	4005.15	4400.7	4706.73	4899.1	5021.93	4500.66	4555.09	4371.67	4610.57
2.16766	4355.44	5864.08	4787.89	4447.54	4956.48	4860.44	4446.15	4196.91	5184.57	4626.32	4380.08	4015.75	4406.39	4715.39	4912.92	5021.61	4505.31	4555.59	4379.01	4612.49
2.1706	4360.82	5872.62	4793.56	4462.53	4970.18	4869.4	4456.47	4206.56	5194.83	4642.74	4390.03	4022.2	4413.12	4727.37	4916.89	5024.87	4513.94	4563.29	4382.36	4611.54
2.17352	4365.02	5881.93	4802.94	4465.5	4983.28	4880.49	4466.55	4213.31	5199.89	4651.62	4397.83	4028.93	4420.71	4734.26	4925.75	5029.96	4516.71	4571.41	4388.52	4610.33
2.17642	4375.85	5880.85	4814.13	4466.81	4993.12	4887.69	4479.7	4213.99	5210.11	4658.67	4406.25	4033.02	4419.54	4744.15	4933.35	5034.37	4518.41	4577.43	4388.8	4620.79
2.17934	4377.83	5889.01	4826.74	4480.5	4997.98	4889.82	4487.11	4222.13	5220.05	4664.74	4415.03	4045.3	4428.32	4756.01	4942.65	5042.75	4521.63	4580.71	4392.06	4625.89
2.18227	4384.6	5896.4	4831.83	4493.28	5000.93	4897	4497.31	4232.12	5229.57	4672.73	4421.92	4049.11	4432.64	4771.05	4947.88	5054.41	4528.34	4588.03	4401.31	4633.07
2.18522	4395.67	5897.99	4838.7	4502.5	5010.45	4917.1	4503.62	4239.22	5237.61	4678.22	4427.58	4058.87	4446.29	4780.07	4964.63	5067.92	4535.14	4593.81	4410.04	4638.24
2.1881	4406.79	5898.8	4851.65	4514.48	5015.93	4925.03	4511.9	4237.7	5252.73	4688.75	4436.43	4064.96	4454.05	4792.32	4970.57	5076.35	4540.15	4598.17	4417.49	4644.37
2.19099	4419.14	5907.34	4863.55	4516.36	5024.31	4931.86	4520	4237.7	5256.67	4694.91	4442.79	4069.61	4462.72	4799.03	4971.13	5087.29	4548.8	4597.38	4421.39	4650.66
2.19388	4428.43	5910.45	4870.37	4527.53	5029.43	4945.57	4528.29	4243.13	5263.27	4703.87	4448.86	4068.69	4474.49	4806.46	4980.79	5099.34	4554.63	4597.53	4423.58	4659.16
2.19677	4443.13	5898.52	4877.64	4540.72	5034.99	4944.45	4537.09	4250.74	5278.35	4714.54	4464.19	4074.78	4481.07	4818.22	4988.69	5101.2	4561.89	4607.26	4427.5	4670.83
2.19967	4448.76	5906.67	4894.17	4551.26	5045.53	4945.51	4549.81	4266.17	5284.97	4732.68	4470.13	4087.74	4494.25	4833.37	5008.65	5108.14	4571.42	4612.66	4432.05	4673.08
2.20257	4457.09	5915.19	4895.67	4554.41	5056.15	4950.22	4555.25	4275.52	5296.02	4733.18	4475.32	4097.65	4501.02	4843.35	5020.1	5113.66	4583.77	4615.46	4431.85	4680.68
2.20547	4467.18	5920.61	4908.3	4561.15	5063.14	4953.81	4560.82	4278.93	5306.31	4742.53	4483.77	4104.58	4512.64	4856.89	5032.03	5126.45	4589.45	4613.18	4433.59	4680.08
2.20837	4471.5	5924.49	4914.34	4569.29	5074.14	4959.18	4565.72	4287.61	5320.69	4751.57	4487.57	4103.47	4521.69	4869.75	5040.69	5131.26	4595.65	4616.61	4438.5	4685.98
2.21126	4478.54	5936.52	4927.1	4571.09	5083.65	4951.23	4572	4292.9	5337.69	4763.14	4495.62	4106.39	4528.49	4880.09	5050.74	5137.47	4604.29	4630.01	4442.32	4690.84
2.21415	4490.16	5929.96	4940.14	4574.98	5093.19	4956.23	4585.79	4302.78	5346.59	4778.4	4504.76	4108.18	4535.61	4888.31	5060.31	5150.32	4611.32	4634.37	4451.51	4692.65
2.21704	4500.57	5943.55	4945.38	4578.89	5099.08	4963.08	4600.19	4317.12	5354.7	4790.72	4517.97	4117.9	4543.11	4896.85	5081.71	5155.86	4620.23	4640.63	4457.68	4703.49
2.21995	4509.42	5954.78	4958	4588.97	5107.54	4972.51	4607.64	4327.19	5360.52	4793.73	4524.72	4115.97	4553.92	4903.64	5089.6	5163.57	4626.42	4646.58	4459.04	4709.48
2.22283	4516.78	5955.99	4972.2	4596.48	5110.5	4981.52	4621.01	4335.72	5364.54	4802.38	4530.15	4119.73	4562.62	4915.45	5100.49	5170.16	4635.69	4653.5	4462.49	4722.72
2.22573	4526.18	5946.67	4981.9	4604.91	5118.91	4981.87	4638.41	4343.59	5374.92	4808.84	4537.6	4131.86	4572.22	4927.24	5106.49	5177.15	4645.77	4662.2	4468.95	4731.69
2.22862	4534.24	5952.51	4993.55	4611.45	5124.42	4985.08	4650.2	4353.18	5372.51	4818.59	4541.07	4137.14	4589.01	4932.37	5105.82	5187.43	4654.84	4664.19	4471.13	4737.79
2.23151	4543.41	5962.99	5007.08	4612.64	5132.14	4978.96	4659.61	4367.59	5382.38	4823.29	4547.79	4145.12	4600.22	4941.52	5114.61	5193.34	4658.67	4672.18	4478.7	4743.77
2.2344	4554.98	5971.16	5014.74	4620.46	5137.59	4985.83	4674.57	4370.15	5386.4	4837	4559.99	4143.36	4608.62	4945.62	5130.59	5201.05	4667.21	4675.07	4489.06	4748.19
2.23727	4565.01	5980.48	5024.22	4626.14	5144.97	4995.96	4695.03	4373.77	5396.37	4848.98	4565.76	4149.55	4617.22	4961.08	5142.6	5207.69	4670.45	4678.32	4494.97	4752.35
2.24017	4579.13	5986.33	5039.49	4634.06	5154.11	5007.48	4711.62	4384.23	5406.69	4852.6	4575.19	4155.26	4623.35	4968.76	5151.66	5206.62	4683.05	4692.1	4495.77	4756.98
2.24305	4586.58	5996.08	5044.06	4634.33	5155.24	5006	4720.3	4397.99	5415.65	4859.22	4581.93	4160.73	4631.59	4973.2	5162.9	5208.06	4692.01	4701.74	4506	4763.03
2.24593	4599.73	6011.66	5054.74	4640.84	5156.72	5005.28	4735.01	4408.15	5409.73	4866.05	4595.67	4170.08	4647.76	4972.99	5171.97	5212.13	4701.12	4713.7	4514.58	4768.1
2.24883	4600.82	6011.23	5067.91	4645.9	5156.39	5009.59	4742.58	4414.5	5410.72	4881.99	4609.05	4175.58	4654.62	4986.32	5184.02	5216.93	4708.34	4722.67	4513.19	4770.31
2.25171	4608.17	6016.34	5079.31	4650.34	5164.11	5012.84	4756.16	4419.15	5417.68	4894.96	4617.9	4185.52	4659.7	5000.5	5189.72	5222.49	4716.04	4730.52	4519.93	4777.53
2.25462	4610.7	6026.48	5083.01	4655.55	5166.71	5019.34	4756.27	4426.93	5423.29	4902.31	4627.04	4198.58	4669.23	5004.45	5197.62	5232.79	4719.86	4734.74	4525.02	4786.41
2.25751	4619.7	6034.63	5084.52	4661.91	5163.42	5026.95	4761.9	4442.97	5428.11	4902.19	4642.24	4207.62	4684.74	5014.47	5203.21	5239.07	4726.07	4744.11	4527.11	4789.54
2.26043	4630.01	6043.2	5093.67	4663.67	5167.5	5036	4768.82	4444.19	5439.63	4909.43	4656.45	4209.83	4698.85	5020.2	5207.86	5246.46	4734.21	4759.06	4526.17	4798.98
2.26334	4638.72	6050.22	5103.2	4671.17	5171.87	5046.82	4781.56	4445.93	5459.02	4922.28	4676.31	4218.79	4707.68	5021.13	5214.66	5251.25	4739.63	4768.44	4535.39	4810.33
2.26622	4651.93	6046.32	5110.49	4674.52	5178.52	5057.31	4786.89	4451.64	5464.19	4925.85	4687.77	4227.78	4722.18	5019.59	5220.46	5250.53	4749.31	4776.95	4536.83	4804.49
2.26911	4662.03	6047.15	5118.3	4679.94	5182.23	5068.54	4792.15	4460.44	5476.22	4935.56	4699.62	4232.4	4729.06	5031.91	5231	5266.77	4757.26	4792.94	4541.63	4806.5
2.27198	4678.38	6042.81	5118.35	4676.13	5187.01	5072.12	4788.02	4471.35	5492	4950.78	4713.79	4241.65	4740.19	5047.02	5243.8	5280.47	4763.91	4802.26	4546.99	4805.55
2.27487	4690.28	6053	5125.68	4685.73	5186.64	5078.97	4792.5	4475.17	5505.8	4966.07	4720.26	4246.07	4749.41	5053.82	5251.62	5288.22	4770.34	4805.56	4557.72	4814.58
2.27775	4699.81	6066.23	5130.06	4697.33	5194.37	5086.21	4795.77	4490.24	5516.3	4976.76	4726.71	4250.68	4757.55	5063.2	5262.23	5300.06	4777.72	4812.06	4558.33	4822.52
2.28065	4711.96	6077.56	5134.77	4700.8	5202.51	5092.35	4805.75	4498.03	5523.27	4987.53	4734.28	4253.8	4760.36	5072.49	5271.09	5306.72	4785.21	4821.94	4560.67	4825.25
2.28352	4721.5	6084.2	5142.16	4705.76	5207.28	5099.91	4810.38	4505.35	5534.47	4999.18	4736.63	4263.1	4767.66	5075.94	5273.64	5319.36	4787.2	4826.58	4570.51	4838.55
2.28643	4730.47	6086.55	5145.13	4711.55	5215.37	5101.25	4806.85	4510.05	5551.42	5002.88	4745.99	4258.91	4779.37	5081.29	5282.36	5326.39	4791.49	4826.58	4575.17	4844.54
2.28931	4746.57	6082.63	5160.17	4713.41	5222.4	5109.3	4812.11	4516.12	5562.72	5011.74	4750.67	4267.87	4792.34	5096.15	5296.16	5339.78	4788.25	4829	4583.31	4854.63
2.2922	4754.85	6089.28	5169.09	4717.9	5227.55	5124.23	4815.96	4525.33	5561.05	5021.4	4753.66	4274.07	4801.41	5102.63	5312.63	5352.41	4790.49	4831.48	4585.04	4862.31
2.29509	4768.42	6100.64	5174.66	4717.93	5227.58	5128.55	4821.24	4536.12	5568.82	5023.63	4763.11	4279.06	4805.83	5113.39	5322.58	5368.74	4791.91	4838.53	4592.95	4869.3
2.29798	4779.21	6111.19	5177.68	4717.73	5231.29	5142.11	4821.72	4541.51	5582.02	5041.91	4768.07	4275.04	4813.86	5124.24	5337.41	5382.52	4796.79	4843.56	4599.2	4882.26
2.30084	4791.49	6115.49	5186.19	4724.09	5231.31	5154.82	4832.46	4544.66	5589.85	5049.93	4772.3	4277.74	4828.11	5137.31	5342.94	5386.98	4799.43	4855.46	4597.83	4883.04
2.30375	4801.52	6122.18	5191.01	4727.88	5233.86	5165.46	4838.21	4554.61	5598.76	5053.43	4782.11	4277.51	4839.33	5145.32	5346.16	5395.55	4807.2	4863.5	4599.88	4885.81
2.30661	4810.97	6127.63	5192.09	4731.79	5234.99	5172.35	4852.62	4560.35	5600.94	5064.96	4792.81	4285.63	4845.94	5138.23	5358.65	5403.35	4810.65	4868.02	4600.95	4897.5
2.30948	4820.47	6134.29	5193.94	4730.87	5236.48	5185.5	4860.66	4559.49	5605.05	5073.4	4793.45	4298.25	4855.73	5134.22	5356.18	5413.46	4811.05	4871.29	4597.7	4904.46
2.31237	4822.27	6135.08	5205.34	4733.48	5243.48	5195.02	4867.58	4566.48	5611.38	5089.36	4803.59	4308.04	4865.37	5139.95	5363.08	5413.03	4819.7	4878.17	4605.21	4915.42
2.31527	4834.54	6141.31	5208.66	4744.18	5250.9	5197.19	4879.27	4572.24	5616.46	5101.77	4818.63	4309.75	4875.14	5143.87	5367.76	5422.75	4824.98	4877.62	4608.34	4927.69
2.31816	4839.02	6139.35	5212.73	4748.95	5258.66	5207.74	4880.05	4580.97	5620.98	5105.84	4827.56	4315.76	4882.09	5148.8	5379.61	5432.08	4831.92	4888.85	4605.38	4931.44
2.32104	4844.3	6144.06	5213.06	4753.26	5260.5	5208.69	4892.11	4588.5	5625.66	5111.16	4838.46	4326.25	4884.91	5164.42	5386.87	5444.82	4835.72	4894.97	4602.73	4940.84
2.32394	4852.1	6165.63	5220.87	4761.53	5260.51	5211.23	4894.99	4594.62	5644.77	5121.18	4851.45	4333.27	4890.6	5170.52	5398.11	5453.42	4847.62	4900.94	4601.93	4946.2
2.32682	4861.82	6188.05	5222.34	4766.23	5270.1	5222.14	4902.18	4599.18	5645	5126.86	4858.04	4335.92	4905.83	5179.87	5404.21	5459.41	4860.4	4909.83	4607.35	4959.03
2.32973	4871.72	6202.18	5231.63	4765.95	5288.59	5231.18	4910.37	4602.5	5641.1	5135.73	4864.45	4332.33	4915.85	5184.76	5412.59	5468.72	4867.85	4911.53	4610.35	4967.52
2.33261	4883.62	6206.08	5246.06	4773.76	5295.99	5241.05	4919.95	4604.62	5642.92	5144.81	4870.59	4341.61	4921.55	5182.32	5422.2	5477.34	4880.8	4916.26	4615.7	4974.51
2.33551	4887.51	6217.11	5250.94	4773.58	5301.57	5245.46	4927.81	4608.46	5648.44	5150.59	4883.15	4349.34	4922.45	5189.25	5430.46	5482.19	4887.74	4912.85	4619.96	4978.71
2.33837	4899.85	6232.46	5255.48	4779	5301.92	5261.98	4935.65	4614.06	5642.65	5157.17	4894.3	4358.56	4929.25	5192.06	5430.4	5494.58	4898.39	4919.74	4626.62	4984.06
2.34123	4913.9	6241.52	5258.13	4787.21	5314.54	5277.03	4943.35	4621.6	5649.66	5167.99	4899.02	4370.67	4925.29	5196.89	5443.35	5498.3	4907.75	4925.91	4629.56	4993.91
2.34411	4920.89	6254.13	5259.64	4791.92	5320.08	5287.23	4952.59	4631.42	5662.16	5179.79	4904.69	4378.91	4926.15	5204.39	5458.08	5508.76	4909.56	4935.01	4619.1	5004.58
2.34702	4934.29	6267.53	5264.56	4795.6	5329.72	5291.93	4960.88	4635.1	5671.95	5184.54	4915.68	4384.42	4933.15	5201.23	5464.47	5516.26	4916.14	4948.3	4620.3	5009.46
2.3499	4939.65	6279.42	5282.3	4806.35	5341.6	5300.4	4969.07	4641.75	5680.52	5189.18	4931.32	4389.87	4937.93	5206.76	5472.75	5525.24	4920.17	4958.77	4625.26	5013.27
2.35279	4951.41	6287.72	5291.29	4819.88	5346.06	5301.86	4977.74	4653	5692.17	5202.24	4945.64	4398.48	4944.04	5207.02	5482.5	5522.2	4927.12	4968.12	4630.46	5027.03
2.35567	4958.62	6301.14	5304.25	4826.68	5349.8	5304.11	4992.43	4664.96	5702.75	5211.25	4960.07	4399.71	4949.98	5206.35	5494.79	5515.79	4931.17	4975.76	4629.82	5030.57
2.35854	4966.55	6310.66	5318.37	4830.97	5355.01	5307.75	5002.36	4673.08	5711.38	5221.61	4969.67	4412.24	4958.93	5212.49	5506.2	5509.73	4940.55	4983.48	4635.49	5038.81
2.36145	4978.04	6302.29	5330.63	4839.28	5360.94	5311.42	5012.4	4680.46	5718.1	5226.37	4972.61	4416.39	4964.99	5218.68	5510.74	5501.44	4943.48	4985.98	4642.75	5041.7
2.36434	4985.99	6312.59	5345.5	4846.33	5370.62	5314.34	5020.02	4695.81	5730.82	5229.08	4978.61	4425.31	4969.72	5214.45	5528.29	5505.55	4948.14	4996.74	4646.96	5052.71
2.36726	4999.21	6330.37	5357.8	4850.52	5378.85	5325.15	5028.33	4706.59	5732.53	5234.51	4987.29	4436.07	4975.8	5224.77	5531.12	5510	4958.82	5004.47	4652.43	5065.83
2.37013	5006.88	6338.27	5367.17	4853.45	5382.2	5327.31	5044.5	4709.6	5745.2	5247.14	5006.81	4445.01	4981.57	5227.08	5537.07	5522.01	4968.78	5009.1	4660.55	5074.08
2.37301	5017.78	6331.88	5380.65	4858.57	5390.38	5333.59	5062.79	4715.27	5760.83	5265.79	5011.77	4447.32	4988.73	5230.67	5544.98	5526.51	4978.18	5005.68	4667.8	5076.1
2.37589	5027.85	6336.64	5393.81	4857.27	5398.96	5346.47	5076.32	4727.11	5770.11	5290.96	5021.6	4451.25	5006.83	5219.79	5554.66	5532.13	4984.18	5017.31	4670.24	5085.99
2.37888	5038.17	6349.73	5405	4863.44	5413.17	5357.95	5083.81	4740.54	5777.31	5312.8	5031.54	4460.9	5013.4	5223.59	5563.99	5540.01	4986.8	5029.89	4670.24	5089.16
2.38177	5045.64	6358.42	5415.2	4868.85	5419.1	5353.47	5099.57	4746.91	5783.59	5323.23	5037.74	4471.52	5009.68	5228.33	5576.45	5541.49	4994.51	5035.65	4675.35	5092.25
2.38466	5053.74	6360.35	5423.07	4871.47	5434.09	5355.69	5106.59	4758.62	5791.73	5333.59	5052.67	4479.48	5007.05	5230.78	5589.58	5549.74	5007.36	5040.04	4682.55	5099.44
2.38756	5064.25	6361.56	5426.81	4879.5	5440.83	5366.8	5121.1	4769.25	5800.04	5349.71	5057.54	4479.48	5014.24	5224.09	5599.35	5547.44	5015.27	5043.37	4688.17	5108.59
2.39045	5071.3	6359.56	5435.77	4885.28	5448.3	5374.88	5134.59	4773.69	5811.36	5367.66	5065.11	4492.26	5029.01	5230.28	5609.96	5552.7	5025.66	5048.07	4695.13	5092.55
2.39334	5080.52	6376.59	5443.25	4893.26	5465.53	5384.19	5150.03	4779.2	5816.5	5380.91	5070.08	4502.07	5037.34	5239.46	5619.74	5559.05	5032.58	5047.95	4702.73	5101.38
2.39623	5092.61	6378.17	5451.55	4899.41	5477.48	5380.35	5161.91	4787.73	5824.35	5390.56	5081.77	4507.41	5041.3	5242.95	5623.7	5558.29	5041.04	5053.6	4708.1	5112.16
2.39912	5103.57	6375.38	5460.6	4904.46	5487.95	5385.49	5167.4	4800.75	5839.07	5400.86	5089.07	4510.15	5050.31	5250.54	5633.14	5564.65	5058.77	5060.75	4711.59	5121.2
2.40202	5114.06	6374.95	5466.96	4905.04	5498.07	5389.15	5178.9	4809.46	5842.71	5405.73	5094.91	4521.22	5063.71	5266.24	5641.74	5575.6	5067.42	5067.53	4716.98	5124.56
2.4049	5123.4	6378.51	5476.75	4905.72	5502.6	5401.41	5197.65	4824.77	5849.53	5410.43	5110.65	4523.43	5072.73	5268.79	5654.29	5581.62	5071.42	5069.73	4718.95	5129.75
2.40779	5135.17	6385.63	5484.32	4911.88	5510.09	5411.69	5208.99	4835.28	5848.64	5413.31	5112.95	4529.72	5075.59	5265.33	5660.71	5585.33	5082.16	5065.13	4723.33	5142.18
2.41068	5147.84	6395.54	5495.19	4911.9	5514.22	5416.56	5213.46	4839.74	5850.82	5414.44	5123.89	4528.38	5083.21	5277.06	5668.55	5587.49	5092.82	5068.21	4726.38	5152.4
2.41357	5155.55	6413.04	5503.5	4921.31	5530.76	5423.1	5225	4854.89	5857.69	5418.45	5140.03	4533.46	5089	5292.18	5673.16	5592.44	5095.14	5063.45	4725.25	5158.65
2.41646	5160	6415.46	5508.82	4931.78	5540.91	5425.63	5229.06	4862.89	5867.53	5421.86	5148.31	4539.41	5096.52	5307.52	5689.55	5587.06	5092.45	5063.89	4731.9	5155.86
2.41935	5171.54	6419.39	5520.93	4942.41	5553.35	5425.11	5237.11	4875.91	5885.83	5428.52	5161.04	4548.19	5100.89	5312.79	5708.51	5591.92	5096.85	5074.36	4731.9	5161.53
2.42224	5186.41	6415.37	5528.1	4946.41	5569.94	5436.96	5240.68	4880	5892.19	5434.55	5167.12	4563.35	5105.17	5303.69	5720.7	5592.63	5104.52	5079.68	4733.12	5163.55
2.42513	5195.97	6422.59	5531.52	4948.22	5580.86	5444.03	5254.97	4888.39	5903.73	5439.11	5174.37	4576.09	5109.84	5305.49	5732.34	5591.41	5116.38	5087.41	4738.19	5171.36
2.42802	5206.14	6426.61	5539.46	4956.23	5594.08	5445.87	5258.58	4901.62	5910.09	5443.86	5180.74	4590.99	5116.26	5300.91	5736.6	5594.01	5124.12	5089.41	4736.91	5179.17
2.4309	5216.22	6426.61	5546.28	4966.36	5608.82	5452.1	5267.72	4903.71	5924.25	5451.21	5184.39	4601.7	5128.26	5313.28	5750.43	5600.39	5129.39	5095.96	4745.47	5185.81
2.43379	5225.02	6427.39	5553.92	4968.99	5622.81	5459.08	5263.83	4900.41	5929.83	5462.42	5196.36	4610.02	5134.77	5318.8	5765.83	5606.81	5137.14	5105.07	4743.26	5185.63
2.43668	5235.76	6433.33	5566.76	4968.68	5632.67	5468.79	5268.22	4912.43	5939.34	5470.44	5195.8	4623.67	5136.97	5317.46	5774.58	5610.09	5142.53	5109.46	4747.37	5180.42
2.43958	5246.98	6438.54	5569.4	4970.25	5652.41	5481.46	5276.31	4918.67	5949.94	5481.57	5200.83	4634.49	5149	5325.89	5788.88	5625.13	5145	5118.91	4753.53	5187.65
2.44247	5252.27	6454.86	5566.03	4966.93	5660.38	5490.3	5280.86	4923.63	5964.93	5497.25	5209.19	4634.73	5152.95	5335.72	5798.13	5641.32	5147.04	5121.55	4761.12	5178.76
2.44536	5261.69	6466.83	5566.77	4974.64	5664.19	5496.67	5284.86	4927.4	5969.18	5512.24	5219.05	4632.93	5163.11	5346.48	5792.22	5651.89	5154.48	5124.05	4774.57	5178.08
2.44826	5275.39	6474.41	5571.72	4984.85	5676.68	5489.1	5291.75	4945.39	5983.26	5530.2	5228.73	4648.46	5179.59	5363.03	5800.4	5668.56	5157.49	5135.84	4784.16	5171.86
2.45123	5283.29	6478.43	5577.36	4986.66	5690.79	5497.39	5297.59	4950.58	5992.8	5535.1	5233.87	4667.65	5193.55	5381.4	5807	5672.69	5165.05	5142.64	4798.41	5176.5
2.45411	5288.46	6482.02	5584.95	4993.57	5705.97	5503.32	5305.09	4959.13	6005.69	5534.22	5241.21	4677.89	5203.11	5389.23	5811.98	5679.03	5171.57	5147.99	4809.76	5182.08
2.457	5286.73	6494.84	5590.28	5005.67	5719.31	5510.77	5307.55	4957.76	6012.68	5536.62	5244.6	4690.61	5208.94	5403.3	5824.92	5694.46	5177.67	5154.37	4821.93	5182.93
2.45988	5287.5	6491.19	5600.91	5018.41	5719.23	5521.31	5313.48	4967.1	6020.16	5537.48	5256.82	4701.03	5229.03	5414.88	5839.88	5695.89	5188.32	5167.39	4833.74	5187.84
2.46278	5289.6	6494.84	5602.44	5019.55	5729.84	5537.4	5316.04	4979.8	6033.85	5530.1	5262.02	4717.61	5239.33	5424.35	5850.37	5708.02	5203.87	5181.3	4842.35	5198.58
2.46586	5300.81	6499.22	5617.62	5033.31	5742.85	5547.92	5317.27	4981.54	6040.23	5543.84	5266.4	4731.46	5246.75	5433.88	5845.56	5713.32	5212.75	5192.35	4851.9	5205.04
2.4687	5307.1	6496.43	5625.23	5045.01	5749.37	5560.42	5321.17	4986.6	6042.54	5551.29	5276.57	4735.55	5252.88	5441.44	5854.58	5723.21	5225.27	5198.51	4855.81	5210.76
2.47155	5304.45	6501.59	5624.86	5050.62	5760.06	5575.47	5325.16	4999.94	6048.93	5560.69	5289.9	4746.29	5262.03	5451	5854.64	5734.54	5233.23	5214.3	4861.61	5217.65
2.47439	5308.55	6511.53	5632.5	5053.25	5766.5	5575.3	5331.61	5007.85	6056.35	5570.51	5301.9	4759.03	5274.23	5468.07	5862.97	5736.6	5247.27	5228.56	4867.51	5223.17
2.47725	5315.26	6520.69	5634.4	5066.11	5771.09	5583.87	5344.08	5017.18	6068.59	5566.53	5304.87	4766.61	5278.26	5483.21	5864.58	5737.29	5251.49	5233.7	4872.23	5233.56
2.48009	5321.18	6528.28	5631.77	5076.33	5775.62	5589.01	5356.9	5027.67	6072.8	5566.53	5313.36	4776.88	5286.34	5488.6	5862.05	5750.21	5259.11	5246.35	4874.61	5237.73
2.48295	5333.17	6523.05	5648.53	5084.46	5774.85	5587.03	5359.03	5023.71	6077.59	5568.95	5321.67	4789.22	5299.25	5491.95	5857.6	5761.46	5270.74	5249.52	4880.9	5243.85
2.48581	5346.29	6524.2	5643.99	5095.07	5782.14	5594.52	5362.58	5030.54	6084.18	5567.48	5324.11	4795.22	5309.11	5488.31	5855.07	5778.17	5279.82	5248.42	4886.46	5244.51
2.48867	5341.08	6524.6	5653.93	5096.84	5790.51	5597.9	5369.99	5031.55	6100.23	5569.63	5328.73	4805.62	5316.09	5493.68	5861.22	5778.91	5294.01	5259.41	4896.87	5244.01
2.49153	5353.54	6524.17	5652.78	5102.07	5793.17	5603.18	5377.13	5030.51	6105.25	5572.21	5333.48	4813.31	5323.44	5483.98	5865.88	5772.01	5302.23	5265.26	4909.61	5252.15
2.49439	5359.94	6525.68	5645.17	5111.95	5800.73	5611.49	5385.73	5033.39	6111.92	5574.95	5344.18	4820.08	5334.87	5502.39	5869.79	5777.92	5311.33	5266.71	4920.27	5263.52
2.49725	5362.68	6532.47	5648.22	5119.66	5804.91	5619.71	5389.83	5047.98	6108.01	5584.48	5354.79	4825.78	5346.36	5509.51	5886.59	5783.2	5327.82	5261.44	4925.29	5263.78
2.50011	5374.07	6541.98	5653.18	5119.5	5814.81	5632.33	5397.48	5049.73	6102.28	5600.58	5365.57	4830.37	5353.74	5518.88	5906.56	5780.07	5332.17	5273.25	4930.25	5266.98
2.50296	5384.48	6541.47	5658.51	5129.06	5822.08	5632.29	5405.64	5059.16	6106.72	5597.74	5376.93	4830.87	5363.78	5524.76	5911.84	5783.82	5340.73	5276.04	4933.92	5270.95
2.50581	5393.97	6555.43	5657.75	5132.79	5827.36	5644.45	5419.64	5061.68	6109.4	5589.58	5380.67	4822.65	5363.2	5524.92	5916.36	5789.88	5360.88	5280.44	4940.37	5273.19
2.50867	5399.17	6569.82	5665.01	5138.68	5831.89	5653.37	5433.38	5067.49	6117.46	5599.63	5388.96	4820.4	5372.44	5527.64	5928.52	5792.09	5377.43	5287.4	4951.49	5276.94
2.51152	5409.76	6572.55	5680.23	5145.33	5843.8	5666.38	5434.06	5081.32	6130.67	5614.75	5398.78	4829.64	5386.95	5531.71	5936.36	5799.21	5388.44	5297.32	4956.08	5286.68
2.51438	5420.46	6577.69	5688.23	5156.8	5854.13	5670.55	5440.55	5088.63	6135.84	5627.55	5408.28	4838.68	5397.79	5536	5949.24	5800.2	5396.83	5296.79	4957.12	5291.4
2.51723	5438.54	6576.37	5689.76	5177.01	5861.77	5685.07	5447.99	5094.79	6131.19	5639.64	5418.19	4838.34	5407.78	5540.47	5959.92	5807.4	5402.87	5303.29	4962.34	5296.72
2.52016	5449.94	6573.19	5698.11	5187.03	5879.53	5698.83	5459.78	5108.31	6127.99	5643.38	5422.88	4840.99	5411.8	5546.77	5979.83	5819.63	5406.63	5310.84	4969.01	5299.29
2.52301	5441.64	6576.78	5708.42	5184.91	5889.54	5711.05	5469.85	5115.97	6131.4	5661.71	5430.51	4853.03	5422.92	5551.32	5980.16	5824.47	5406.01	5321.82	4971.3	5301.64
2.52588	5449.53	6579.51	5711.86	5201.46	5895.59	5711.14	5468.15	5120.38	6129.93	5664.25	5439.74	4863.85	5433.71	5561.65	5990.52	5809.32	5401.23	5325.54	4974.65	5311.93
2.52874	5451.19	6569.44	5715.31	5213.96	5895.17	5714.69	5478.76	5126.17	6142.28	5666.31	5442.28	4870.82	5443.84	5566.91	6013.45	5809.57	5406.92	5341.24	4971.99	5321.95
2.5316	5454.27	6573.01	5723.31	5219.13	5909.06	5715.69	5487.56	5140.7	6143.94	5674.98	5446.84	4876.78	5442.4	5579.18	6019.13	5821.93	5412.88	5353.47	4976.11	5319.56
2.53447	5460.86	6580.6	5724.83	5228.38	5926.43	5722.47	5498.28	5151.72	6149.1	5682.34	5456.3	4874	5446.5	5587.12	6031.27	5839.73	5420.31	5366.46	4988.1	5332.93
2.53733	5468.05	6590.45	5732.07	5232.17	5940.74	5727.84	5510.01	5158.28	6157.67	5686.31	5463.39	4885.81	5450.82	5597.87	6039.44	5849.93	5427.19	5370.61	4999.23	5342.14
2.54017	5478.6	6602.06	5742.78	5239.2	5947.65	5743.19	5529.24	5171.8	6161.46	5692.03	5472.78	4890.52	5457.57	5593.53	6051.84	5850.67	5439	5358.48	5004.66	5352.78
2.54303	5492.33	6612.47	5754.24	5250.74	5962.81	5750.25	5533.19	5184.65	6174.99	5698.91	5483.21	4893.03	5455.48	5601.83	6068.28	5854.07	5450.25	5363.56	5009.42	5363.09
2.54588	5503.99	6620.47	5756.54	5264.05	5978.28	5757.09	5535.83	5196.33	6173.02	5709.99	5483.77	4901.3	5462.08	5606.74	6077.17	5866.87	5464.93	5363.56	5020.85	5377.17
2.54879	5516.92	6638.18	5762.26	5273.37	5996.1	5764.62	5539.61	5205.44	6170.97	5712.74	5488.95	4909.94	5475.06	5606.74	6080.44	5867.11	5471.06	5368.45	5031.03	5380.02
2.55161	5523.11	6661.08	5771.49	5267.14	6008.57	5777.26	5535.12	5206.48	6178.09	5714.92	5507.17	4916.97	5490.02	5605.48	6069.94	5867.39	5472.65	5375.8	5043.02	5382.41
2.55446	5530.22	6662.69	5774.94	5273.46	6017.12	5780.91	5547.39	5216.33	6178.94	5727.75	5523.29	4915.74	5492.91	5611.67	6081.67	5882.74	5486.74	5386.3	5050.25	5388.94
2.55727	5534.88	6672.33	5778.74	5263.94	6016.62	5783.47	5548.08	5230.71	6183.68	5738.1	5536.57	4917.5	5508.64	5609.85	6080.43	5871.07	5503.83	5390.5	5059.63	5403.99
2.56011	5544.14	6680.74	5782.93	5270.26	6021.99	5783.59	5556.42	5243.2	6185.42	5744.68	5546.93	4921.28	5528.17	5618.64	6094.05	5879.15	5514.43	5396.34	5070.38	5417.87
2.56294	5564.57	6699.12	5792.19	5268.07	6027.32	5795.84	5561.79	5254.21	6195.31	5753.44	5551.92	4918.95	5531.78	5629.05	6099.98	5884.17	5529.46	5409.67	5074.74	5426.4
2.56579	5575.99	6688.17	5799.45	5267.4	6039.37	5801.68	5564	5268.97	6204.2	5758.5	5555.83	4921.54	5535.3	5630.12	6106.87	5883.99	5544.06	5423.42	5077.06	5434.67
2.56861	5582.82	6705.07	5814.01	5264.12	6047.87	5816.08	5567.94	5284.45	6212.71	5764.23	5563.76	4922.47	5547.58	5631.94	6112.64	5892.45	5555.63	5425.7	5083.76	5432.9
2.57145	5591.69	6707.4	5816.3	5272.63	6057.56	5823.36	5568.36	5291.77	6212.47	5778.55	5570.9	4925.04	5551.63	5628.56	6119.25	5902.49	5572.09	5433.02	5095.07	5443.31
2.57429	5604.65	6718.62	5819.35	5276	6066.07	5832.31	5569.2	5306.58	6218.29	5786.9	5583.55	4934.11	5559.82	5635.04	6129.42	5901.98	5581.26	5438.29	5104.6	5447.84
2.57713	5616.87	6726.64	5823.57	5290.9	6083.58	5837.16	5569.36	5318.82	6217.66	5793.49	5592.97	4941.25	5565.32	5629.89	6137.36	5900.37	5584.83	5450.36	5110.67	5452.9
2.57998	5626.49	6728.66	5828.95	5293.85	6092.12	5844.86	5567.1	5332.47	6220.01	5795.3	5589.91	4947.33	5575.77	5638.06	6139.88	5900.83	5594.38	5458.39	5117.09	5459.88
2.58279	5643.7	6736.98	5832.8	5295.33	6103.87	5861.79	5568.31	5336.89	6221.66	5794.44	5593.4	4950.48	5579.73	5636.45	6140.59	5898.94	5602.03	5465.83	5125.35	5466.24
2.58559	5644.85	6742.65	5846.67	5292.79	6105.83	5866.43	5569.62	5348.29	6230.35	5803.07	5605.26	4952.77	5599.71	5645.12	6140.59	5896.96	5606.85	5470.87	5137.58	5475.06
2.58843	5638.23	6745.41	5855.87	5289.95	6110.85	5875.82	5575.14	5353.03	6243.48	5810.47	5617.68	4960.7	5611.62	5647.36	6158.35	5903.5	5610.79	5479.16	5139.86	5490.2
2.59127	5638.83	6745.76	5863.19	5290.71	6122.57	5886.52	5576.55	5366.39	6255.72	5812.82	5626.57	4964.49	5621.07	5640.1	6159.33	5906.9	5624.19	5482.6	5150.75	5490.13
2.59411	5642.73	6754.22	5875.51	5297.43	6135.03	5891.01	5584.64	5380.52	6265.35	5826.37	5634.03	4963.62	5634.89	5643.35	6153.68	5901.98	5631.84	5489.59	5159.11	5508.38
2.59695	5651.64	6767.89	5888.6	5307.44	6142.42	5904.33	5597.67	5388.72	6279.04	5829.67	5636.61	4968.66	5644.88	5644.68	6158.42	5912.06	5638.8	5493.22	5172.15	5521.66
2.59979	5658.95	6771	5897.11	5319.74	6155.39	5918.14	5596.46	5394.35	6282.36	5837.51	5646.3	4969.75	5650.9	5649.1	6172.26	5921.05	5635.64	5492.4	5179.11	5523.44
2.60261	5666.41	6772.22	5901.74	5333.91	6170.29	5924.04	5617.83	5405.5	6298.41	5853.81	5659.86	4965.11	5663.15	5662.57	6173.31	5907.22	5633.34	5494.98	5179.02	5534.21
2.60546	5674.47	6787.82	5908.28	5339.53	6183.65	5924.33	5626.74	5416.23	6303.39	5854.64	5658.38	4966.57	5679.58	5673.45	6182.7	5904.23	5639.32	5507.34	5177.91	5544.58
2.60829	5689	6804.74	5914.45	5354.42	6189.92	5926.77	5625.98	5419.52	6299.15	5859.76	5663.36	4951.26	5697.73	5679.16	6202.2	5903.22	5650.49	5508.67	5178.81	5551.07
2.61111	5706.45	6809.97	5916.39	5365.99	6195.89	5928.11	5626.13	5426.27	6307.01	5879.84	5661.88	4942.64	5716.26	5688.76	6209.42	5906.99	5650.36	5511.07	5186.16	5551.1
2.61394	5711.6	6801.72	5922.97	5379.11	6214.05	5929.15	5633.03	5428.86	6316.47	5879.84	5664.16	4944.08	5736.72	5687.19	6220.35	5909.99	5657.37	5517.9	5188.18	5558.07
2.61677	5724.63	6807.23	5933.44	5386.24	6227.92	5928.67	5635.75	5434.91	6325.75	5883.29	5681.78	4948.28	5745.66	5687.48	6234.53	5915.38	5659.04	5525.74	5192.21	5559.6
2.61958	5741.59	6813.17	5938.85	5391.04	6235.4	5929.33	5646.19	5446.52	6338.12	5900.08	5684.61	4943.52	5755.55	5691.01	6243.67	5917.31	5674.21	5536.86	5191.06	5565.21
2.6224	5746.24	6822.75	5945.85	5403.03	6244.78	5941.57	5654.48	5458.4	6344.46	5916.88	5691.12	4944.5	5764.08	5701.98	6262.08	5922.61	5684.38	5541.48	5197.67	5587.44
2.62524	5745.97	6829.51	5959.72	5415.06	6256.99	5950.24	5658.8	5459.13	6356.65	5925.56	5697.63	4947.08	5772.48	5712.39	6280.07	5925.01	5694.61	5546.54	5202.88	5591.48
2.62807	5739.54	6838.26	5967.86	5421.79	6268.92	5956.25	5656.53	5465.41	6373.84	5937.25	5698.17	4958.76	5780.71	5719.44	6285.17	5936.44	5710.61	5547.17	5209.89	5595.01
2.6309	5754.57	6830.53	5976	5431.21	6274.48	5964.74	5655.82	5470.16	6389.98	5938.38	5707.53	4967.52	5786.67	5728.36	6281.06	5954.07	5722.53	5545.43	5215.43	5592.33
2.63371	5760.02	6824.43	5983.38	5435.77	6292.26	5960.38	5653.8	5476.39	6402.2	5953.27	5719.71	4978.65	5794.35	5743.64	6284.24	5959.94	5725.6	5556.15	5221.89	5595.92
2.63654	5766.97	6834	5980.25	5439.57	6299.43	5955.89	5659.23	5479.61	6418.17	5960.54	5737.94	4985.61	5804.31	5739.82	6295.22	5947.93	5727.51	5552.86	5225.77	5606.44
2.63937	5767.44	6828.99	5984.1	5448.59	6306.49	5973.42	5652.24	5487.86	6427.69	5962.79	5757.69	4994.32	5813.87	5734.22	6303.96	5955.74	5725.14	5555.67	5235.08	5607.43
2.6422	5781.2	6826.57	5994.96	5449.83	6307.21	5975.97	5650.48	5497.48	6433.86	5979.33	5770.91	5004.05	5832.59	5735.12	6306.98	5959.47	5730.72	5566.11	5238.86	5604.58
2.64505	5796.96	6838.25	6012.87	5454.72	6317.9	5986.47	5650.37	5508.41	6447.67	5991.92	5781.79	5007.89	5842.44	5740.02	6310.88	5962.11	5745.55	5570.18	5243.77	5608.63
2.64787	5803.99	6854.87	6019.02	5450.56	6322.29	6003.05	5656.32	5525.59	6449.95	5984.46	5800.35	5018.31	5854.98	5748.94	6317.98	5976.66	5757.67	5574.66	5254.69	5609.31
2.65071	5814.44	6856.39	6022.51	5455.08	6318.16	5994.46	5666.72	5528.55	6444.98	5987.9	5812.49	5028.05	5861.71	5753.87	6324.3	5977.3	5761.68	5579.15	5264.18	5616.47
2.65355	5817.22	6852.87	6022.87	5469.4	6331.19	5996.99	5676.12	5532.47	6447.07	5995.36	5801.11	5033.14	5866.86	5769.06	6337.73	5984.97	5766.9	5588.7	5269.07	5617.83
2.65639	5823.36	6851.71	6030.61	5484.46	6342.64	6003.6	5683.84	5538.86	6458.31	5997.12	5808.52	5036.86	5875.73	5765.22	6326.82	5994.39	5779.75	5595.72	5274.11	5619.33
2.65922	5827.73	6855.69	6034.82	5495.39	6352.13	6004.55	5682.76	5539.26	6467.41	6001.26	5810.19	5045.87	5875.39	5764.43	6324.06	6002.07	5790.41	5600.42	5271.47	5623.8
2.66205	5820.12	6865.3	6043.4	5503.7	6360.94	6007.88	5682.52	5545.57	6470.43	5999.87	5806.44	5049.42	5885.07	5772.91	6325.04	6015.86	5788.54	5609.9	5274.11	5625.73
2.66489	5819.83	6864.52	6043.82	5514.63	6354.91	6013.89	5683.74	5542.55	6473.78	5991.29	5811.44	5052.76	5903.44	5779.51	6330.59	6020.07	5794.94	5612.87	5280.84	5627.11
2.66771	5828.35	6878.08	6053.53	5522.17	6361.17	6011.8	5681.72	5543.24	6480.89	6006.07	5821.75	5059.69	5914.39	5786.67	6333	6018.44	5795.97	5620.45	5290.43	5629.4
2.67054	5836.48	6876.86	6058.56	5537.25	6367.83	6013.41	5677.11	5549.35	6480.79	6012.7	5837.86	5060.44	5915.12	5796.12	6337.15	6021.44	5793.9	5626.31	5305.49	5626.47
2.67335	5839.31	6855.34	6053.46	5547.87	6366.89	6010.89	5683.58	5549.67	6499.85	6024.05	5842.25	5060.16	5918.99	5800.76	6330.13	6006.33	5791.69	5633.69	5308.43	5629.53
2.67618	5831.63	6866.86	6058.91	5552.85	6375.23	6015.38	5690.66	5556.83	6496.92	6035.41	5844.99	5066.86	5929.64	5805.49	6334.97	6003.18	5800.44	5638.9	5300.06	5631.86
2.67902	5828.72	6854.02	6054.23	5561.53	6381.03	6016.53	5695.53	5563.99	6497.46	6049.54	5845.78	5066.86	5943.7	5814.08	6330.57	6010.32	5800.44	5646.79	5306.65	5641.61
2.68184	5831.54	6845.53	6053.04	5566.43	6378.15	6028.38	5707.47	5565.44	6514.24	6055.09	5844.93	5075.12	5960.01	5827.29	6327.91	6014.16	5811.38	5651.42	5311.94	5651.07
2.68467	5834.31	6846.07	6056.53	5574.81	6373.83	6032.42	5716.59	5564.59	6524.36	6069.23	5847.88	5084.15	5970.94	5828.98	6320.31	6017.95	5810.21	5646.34	5319.79	5654.21
2.68749	5834.8	6860.83	6065.48	5584.27	6374.99	6048.47	5719.18	5575.06	6532.11	6081.21	5859.48	5086.73	5970.94	5842.02	6317.8	6015.58	5817.65	5654.85	5327.03	5656.74
2.69032	5838.02	6873	6081.51	5592.57	6382.41	6046.66	5706.13	5579.86	6537.14	6086.44	5877.17	5092.21	5983.87	5853.63	6315.56	6016.51	5829.73	5662.11	5325.17	5668.29
2.69315	5848.03	6878.72	6069.74	5601.7	6391.49	6045.08	5706.01	5585.38	6548.73	6101.88	5887.3	5094.05	5993.9	5856.44	6314.4	6019.99	5828.95	5676.84	5320.8	5670.07
2.69597	5861.22	6881.97	6079.47	5617.62	6389.77	6037.2	5727.89	5593.15	6555.23	6109.26	5891.11	5089.16	6000.77	5859.69	6313.04	6025.66	5836.12	5683.91	5323.91	5675.61
2.69882	5865.53	6883.61	6085.69	5629.41	6392.96	6046.02	5748.99	5596.05	6566	6115.38	5895.99	5093.59	6015.18	5864.16	6319.54	6028.6	5832.77	5685.23	5330.94	5681.45
2.70164	5873.97	6899.15	6087.23	5642.74	6403.64	6060.83	5757.02	5601.26	6587.52	6124.16	5903.14	5103.48	6023.82	5868.66	6322.22	6036.65	5827.66	5694.26	5333.89	5682.25
2.70446	5874.37	6900.04	6093.03	5655.28	6406.37	6065.89	5767.66	5609.07	6587.6	6133.37	5912.12	5110.11	6036.19	5877.18	6322.25	6039.65	5826.11	5700.26	5325.72	5676.29
2.70729	5876.35	6903.8	6093.8	5667.47	6418.72	6067.33	5785.1	5613.06	6584.21	6131.53	5922.5	5115.7	6037.76	5881.04	6314.47	6039.71	5828.52	5704.48	5321.81	5682.26
2.71011	5883.34	6910.28	6098.41	5673.96	6426.58	6073.86	5792.9	5623.05	6584.1	6130.84	5920.57	5115.42	6037.34	5886.44	6310	6040.86	5825.75	5704.78	5327.66	5695.42
2.71294	5889.25	6910.71	6098.75	5684.22	6434.02	6084.64	5809.99	5631.96	6572.39	6127.92	5919.17	5122.91	6045.38	5884.85	6313.4	6045.75	5829.75	5703.94	5329.81	5693.09
2.71577	5895.49	6915.53	6103.01	5694.17	6439.85	6090.29	5816.43	5636.04	6576.8	6124.81	5932.65	5129.38	6048.29	5894.07	6315.66	6043.92	5828.73	5707.67	5326.58	5699.92
2.71859	5908.67	6923.2	6113.11	5701.81	6436.96	6098.92	5836.79	5636.63	6582.72	6129.28	5942.13	5131.3	6049.75	5906.5	6318.04	6046.8	5829.53	5723.51	5342.33	5714.15
2.72142	5908	6926.09	6114.29	5712.14	6445.68	6111.84	5848.21	5645.95	6589.43	6130.79	5959.07	5134.94	6060.98	5897.27	6317.34	6054.12	5832.74	5731.21	5354.21	5725.73
2.72425	5917.42	6938.78	6123.27	5717.47	6457.59	6121.62	5866.43	5660.26	6594.98	6137.88	5959.21	5140.54	6074.96	5904.38	6321.3	6056.44	5836.59	5734.24	5357.19	5727.34
2.72706	5929.04	6954.23	6122.05	5719.81	6473.85	6133.38	5873.15	5674.8	6596.73	6143.39	5959.77	5155.78	6079.6	5916.81	6318.05	6061.08	5848.57	5743.07	5362.98	5740.79
2.7299	5936.44	6957.85	6127.89	5730.52	6482.2	6139.55	5870.1	5679.87	6610.02	6150.1	5965.09	5159.72	6088.82	5938.51	6308.35	6070.06	5852.86	5760.52	5367.79	5752.52
2.73273	5945.02	6965.13	6135.3	5742.76	6481.51	6151.56	5867.36	5677.45	6615.15	6157.61	5964.51	5158.96	6094.26	5943.94	6308.05	6078.18	5863.83	5767.76	5364.31	5763.02
2.73556	5952.83	6963.01	6139.15	5748.13	6479.89	6161.46	5873.95	5681.84	6630.37	6161.23	5971	5168.89	6102.75	5951.54	6316.62	6089.01	5866.35	5769.08	5374.48	5768.46
2.73839	5958.66	6966.74	6148.15	5746.6	6486.58	6168.92	5883.85	5695.3	6644.34	6161.48	5971.32	5172.57	6109	5957.54	6321.02	6090.17	5884.89	5773.47	5384.91	5771.86
2.74121	5964.97	6967.96	6158.75	5758.86	6492.89	6192.32	5902.54	5699.69	6656.36	6162.03	5977.79	5184.07	6113.88	5957.11	6332.4	6099.35	5896.15	5774.17	5394.49	5776.25
2.74404	5981.33	6964.78	6169.72	5764.99	6509.27	6195.44	5915.32	5699.33	6660.5	6157.4	5981.14	5191.6	6123.48	5965.77	6334.83	6102.04	5903.55	5784.92	5400.47	5787.45
2.74688	5987.2	6969.57	6174.79	5775.31	6511.18	6201.29	5930.74	5706.4	6665.03	6151.27	5986.96	5201.17	6138.84	5966.99	6341.42	6108.29	5906.99	5796.71	5400.79	5792.22
2.74971	5998.93	6977.29	6176.75	5785.69	6512.64	6206.55	5957.04	5705.05	6661.63	6157.4	6001.79	5206.9	6147.8	5974.07	6340.01	6104.49	5909.02	5805.09	5403.89	5797.79
2.75253	6009.84	6980.48	6178.28	5794.88	6510.92	6216.69	5969.49	5712.12	6671.61	6163.25	6008.01	5206.98	6147.17	5977.5	6341.03	6119.74	5911.98	5817.79	5404.97	5805.84
2.75536	6019.61	6987.48	6178.63	5806.04	6521.29	6228.46	5975.44	5713.82	6678.8	6164.44	6013.16	5211.35	6150.72	5975.83	6351.14	6109.32	5916.82	5822.47	5412.25	5813.77
2.75818	6030.92	6989.19	6192.46	5819.1	6530.9	6239.94	5975.31	5720.22	6678.35	6164.88	6027.24	5218.89	6159.47	5985.29	6371.63	6108.7	5923.69	5832.04	5416.22	5818.86
2.761	6033.28	6990.8	6191.69	5827.52	6538.41	6253.61	5977.37	5729.93	6690.68	6168.66	6027.48	5227.52	6160.78	5991.99	6373.04	6119.6	5916.82	5845.6	5427.94	5820.34
2.76385	6030.92	6993.2	6184.64	5835.24	6538.41	6268.34	5992.98	5730.59	6696.3	6172.11	6037.95	5231.31	6162.62	6008.22	6374.19	6136.2	5919.56	5855.63	5435.99	5813.34
2.76667	6032.58	6999.31	6190.92	5852.17	6550.08	6281.51	6000.06	5738.19	6699.16	6163.82	6053.63	5236.54	6169.16	6010.07	6385.92	6142.32	5921.49	5865.36	5442.71	5807.08
2.76951	6042.38	7004.24	6190.17	5858.71	6558.46	6289.07	6005.58	5748.38	6704.78	6164.71	6063.32	5231.11	6170.84	6023.53	6386.75	6145.14	5923.86	5855.61	5445.39	5808.07
2.77234	6041.2	7013.62	6196	5866.8	6560.76	6306.53	6008.6	5757.48	6707.25	6167.36	6068.49	5233.44	6170.26	6030.96	6382.52	6159.92	5930.9	5856.31	5449.36	5813.4
2.77518	6043.58	7014.09	6197.95	5874.51	6572.26	6308.89	6004.58	5766.29	6720.44	6168.44	6088.56	5243.63	6178.57	6037.25	6392.71	6172.08	5942.56	5858.42	5459.08	5823.63
2.77801	6050.63	7023.96	6199.16	5882.94	6581.85	6315.96	6006.4	5773.29	6731.69	6177.81	6099.04	5254.49	6195.41	6049.06	6402.77	6175.51	5950.58	5853.44	5464.13	5830.64
2.78085	6051.9	7011.13	6193.56	5896.45	6582.19	6324.87	6015.12	5784.64	6748.29	6175.4	6106.86	5261.5	6208.4	6058.1	6412.92	6172.31	5956.83	5866.78	5461.61	5836.1
2.78368	6060.54	7006.67	6208.08	5909.61	6589.43	6337.88	6009.41	5796.83	6768.43	6183.91	6116.87	5272.4	6219.2	6060.59	6412.92	6175.01	5961.78	5872.23	5467.62	5849.39
2.7865	6059.37	7014.37	6231.72	5928.19	6615.3	6343.61	6013.42	5797.68	6774.73	6190.88	6122.68	5280.18	6228.57	6064.33	6427.23	6179.75	5981.94	5885.82	5470.98	5854.42
2.78933	6064.03	7010.02	6217.95	5935.91	6623.37	6356.33	6018.19	5807.68	6779.16	6190.63	6144.24	5287.08	6235.57	6077.9	6430.19	6179.44	5997.96	5897.1	5476.87	5861.56
2.79216	6076.96	7005.87	6225.01	5944.04	6630.09	6364.26	6033.14	5823.01	6784.25	6189.6	6152.85	5290.57	6246.41	6075.95	6425.8	6174.42	6000.01	5911.17	5485.05	5867.83
2.79499	6085.97	7016.04	6240.78	5939.77	6633.98	6371.98	6046.97	5836.06	6782.56	6181.5	6153.89	5301.01	6255.11	6081.1	6421.36	6176.71	6001.14	5925.08	5482.33	5872.61
2.79783	6086.41	7007.31	6240	5940.9	6632.25	6378.03	6059.22	5851.48	6774.52	6181.11	6158.04	5311.21	6256.12	6096.31	6430.03	6179.84	6007.62	5920.21	5482.98	5876.9
2.80068	6074.76	7006.09	6241.89	5950.97	6643.45	6384.08	6063.94	5852.45	6778.97	6188.91	6157.45	5321.86	6255.04	6097.66	6429.72	6174.42	6013.35	5921.99	5494.72	5863.95
2.80347	6077.52	7000.68	6251.79	5956.77	6660.53	6385.98	6068.66	5851.66	6769.06	6191.57	6165.44	5317.83	6256.28	6108.42	6433.12	6184.25	6013.08	5927.09	5498.3	5869.14
2.80627	6077.96	7007.66	6263.95	5966.44	6678.67	6396.08	6078.23	5860.03	6767.87	6202.61	6176.93	5322.05	6263.45	6115.27	6427.78	6190.15	6015.51	5936.19	5506.22	5876.78
2.80907	6085.46	7008.84	6275.83	5974.6	6702.83	6398.48	6083.76	5869.26	6763.71	6198.15	6198.95	5333.75	6275.39	6130.34	6430.04	6197.7	6015.67	5932.11	5517.16	5885.18
2.81187	6096.8	7008.84	6287.66	5975.76	6715.19	6401.85	6098.76	5874.15	6768.12	6197.42	6206.89	5341.82	6281.34	6147.86	6427.78	6201.57	6028.59	5942.6	5527.92	5894.61
2.81467	6103.45	7005.39	6294.29	5983.91	6722.5	6400.15	6096.94	5880.85	6763.01	6204.05	6212.5	5344.37	6306.71	6156.69	6435.69	6203.61	6042.65	5957.44	5532.75	5903.75
2.81744	6107.02	6996.8	6298.68	5983.92	6729.78	6400.61	6101.99	5883.21	6765.32	6208.29	6213.34	5350.31	6321.61	6163.72	6433.13	6215.07	6046.54	5964.5	5532.83	5909.08
2.82025	6114.5	6986.99	6302.91	5996.32	6743.84	6422.31	6112.28	5892.94	6762.11	6220.72	6217.27	5359.3	6333.37	6167.27	6424.19	6223.3	6060.72	5975.38	5533.74	5916.24
2.82305	6125.11	6985.86	6313.27	6002.53	6747.78	6422.13	6121.06	5900.24	6765.43	6216.93	6234.09	5364.75	6347.25	6176.93	6429.2	6233.08	6073.4	5976.01	5535.11	5935.42
2.82585	6134.52	6977.06	6314.84	6007.25	6751.4	6414.36	6130.16	5912.87	6765.99	6217.82	6230.67	5361.52	6361.01	6185.33	6435.7	6238.14	6085.61	5984.86	5538.87	5946.13
2.82863	6140.42	6975.41	6318.41	6016.9	6764.99	6413.01	6154	5926.61	6770.04	6230.51	6230.23	5369.25	6381.86	6199.09	6439.43	6231.34	6091.04	5990.41	5551.93	5959.74
2.83143	6145.12	6967.96	6325.14	6024.31	6772.9	6411.56	6175.77	5944.23	6772.07	6230.61	6225.82	5374.97	6394.83	6203.24	6438.4	6232.08	6099.39	5994.77	5561.6	5975.3
2.83423	6149.5	6967.78	6323.92	6028.93	6772.42	6412.82	6175.77	5948.21	6768.19	6245.77	6226.97	5391.95	6403.68	6202.42	6449.2	6237.13	6107.25	5995.17	5572.16	5987.08
2.83704	6143.64	6978.41	6324.27	6034.84	6780.76	6425.45	6189.2	5954.7	6774.91	6250.55	6225.69	5401.41	6400.95	6209.85	6451.59	6246.87	6119.91	6011.38	5577.65	5993.97
2.83982	6147.57	6979.49	6320.26	6035.98	6804.66	6433.81	6202.19	5972.9	6777.96	6259.71	6216.67	5402.51	6401.51	6215.48	6460.54	6246.07	6132.04	6024.24	5582.92	6004.28
2.84261	6156.61	6986.77	6336.2	6041.79	6817.95	6431	6203.85	5979.88	6782.3	6263.61	6215.91	5416.64	6409.54	6215.41	6461.23	6254.34	6133.61	6031.23	5583.62	6015.06
2.84541	6155.47	6981.84	6338.98	6059.75	6829.83	6439.94	6216.35	5986.55	6792.78	6271.84	6209.09	5420.92	6408.11	6225.52	6480.42	6266.5	6147.01	6036.64	5584.65	6024.65
2.8482	6165.67	6995.79	6347.3	6062.79	6841.38	6452.54	6223.91	5991.59	6783.15	6279.63	6215.3	5431.33	6417.84	6241.39	6494.8	6273.16	6155.1	6048.01	5592.51	6037.15
2.851	6177.44	6995.71	6355.28	6067.89	6849.85	6455.12	6223.89	6009.04	6782.75	6287.91	6232.43	5432.09	6420.68	6247.34	6501.05	6280.87	6167.02	6054.06	5596.73	6046.41
2.8538	6180.24	7003.37	6356.07	6069.79	6860.36	6454.83	6233.8	6022.05	6790.93	6293.39	6229.62	5434.83	6437.3	6239.5	6506.15	6293.62	6180.71	6045.18	5603.04	6053.46
2.85659	6192.42	7010.35	6361.25	6067.42	6864.27	6456.19	6250.07	6029.08	6791.38	6295.16	6237.65	5439.87	6449.66	6236.72	6520.54	6316.7	6195.64	6058.13	5610.85	6058.59
2.85939	6205.41	7011.88	6377.13	6077.63	6879.08	6457.31	6270.06	6042.83	6796.74	6303.01	6235.53	5453.26	6463.58	6228.96	6529.65	6330.45	6197.75	6062.84	5620.77	6071.45
2.86218	6207.76	7009.34	6380.29	6085.05	6873.31	6454.29	6285.09	6054.29	6816.11	6307.15	6239.78	5464.28	6481.62	6234.61	6539.91	6335.89	6204.78	6063.55	5630.13	6077.64
2.86497	6216.05	7027.75	6377.91	6091.24	6864.78	6461.49	6304.91	6072.31	6811.88	6299.93	6247.2	5473.52	6492.92	6245.38	6557.89	6348.84	6207.89	6077.52	5638.64	6080.13
2.86775	6223.56	7036.45	6381	6093.97	6870.5	6473.25	6312.6	6082.03	6814.48	6292.56	6253.41	5487.12	6501.66	6239.93	6558.34	6359.75	6217.29	6086.15	5642.93	6083.01
2.87053	6228.31	7045.8	6386.56	6094.74	6878.43	6481.33	6322.75	6099	6807.26	6295.07	6262.73	5500.24	6511.08	6241.36	6572.32	6373.89	6208.86	6093.25	5644.2	6086.42
2.87333	6236.58	7056.32	6400.49	6095.16	6884.81	6495.17	6327.66	6113.3	6813.41	6295.31	6272.15	5511.97	6522.22	6253.72	6576.59	6377.43	6209.6	6098.69	5648.65	6095.84
2.87613	6251.15	7071.01	6403.61	6099.8	6889.22	6497.02	6340.04	6114.33	6803.48	6300.1	6284.68	5519.43	6533.07	6252.06	6591.89	6389.67	6212.56	6099.6	5653.08	6102.47
2.87893	6261.87	7081.88	6404.77	6106.46	6885.96	6495	6345.4	6121.23	6803.59	6287.88	6306.87	5519.66	6551.17	6248.52	6606.07	6374.19	6218.88	6116.34	5655.37	6103.21
2.88173	6268.98	7086.78	6411.92	6116.99	6894.44	6492.27	6353.52	6126.9	6812.34	6291.76	6314.95	5526.01	6565.91	6249.37	6616.04	6381.12	6226.32	6125.29	5650.95	6102.62
2.88453	6277.29	7088.06	6416.73	6129.96	6899.73	6487.88	6352.99	6138.61	6805.45	6285.92	6305.19	5530.46	6568.36	6260.64	6624.09	6386.58	6219.29	6130.02	5643.13	6104.28
2.88733	6288.36	7073.71	6422.71	6137.77	6887.38	6488.17	6354.05	6149.44	6799.36	6280.9	6301.21	5535.3	6581.19	6261.49	6634.35	6384.08	6227.87	6135.36	5648.83	6109.85
2.89013	6293.92	7071.21	6432.17	6151.9	6889.51	6495.7	6357.88	6160.58	6790.84	6288.58	6307.21	5536.77	6597.66	6269.08	6634.66	6389.01	6230.2	6147.32	5648.83	6118.39
2.89293	6297.51	7065.43	6420.24	6160.07	6899.97	6505.73	6364.92	6178.85	6797.1	6289.42	6316.54	5541.49	6608.66	6271.63	6626.73	6404.42	6243.14	6141.78	5655.22	6114.33
2.89572	6296.31	7066.55	6421.81	6158.88	6899.03	6509.57	6379.93	6191.33	6808.72	6290.04	6324	5540.86	6612.73	6286.23	6628.01	6407.01	6247.23	6147.5	5667.43	6108.76
2.89855	6301.48	7067.93	6432.5	6163.23	6906.24	6517.47	6377.43	6203.94	6800.47	6290.41	6320.45	5547.11	6617.05	6290.7	6633.59	6413.37	6260.42	6159.65	5664.32	6110.42
2.90133	6310.56	7064.2	6434.17	6164.37	6914.66	6523.5	6366.77	6201.38	6792.57	6293.31	6329.33	5550.83	6624.67	6303.84	6635.86	6408.34	6269.72	6175.2	5661.47	6113.65
2.90411	6315.72	7077.67	6441.72	6175.77	6919.71	6533.69	6384.44	6207.66	6804.82	6301	6355.7	5547.79	6637.24	6304.08	6631.89	6409.68	6272.64	6176.09	5666.96	6104.02
2.90688	6316.52	7094.87	6440.8	6188.37	6924.31	6540.86	6389.95	6222.13	6808.31	6314.46	6355.31	5554.61	6644.66	6313.53	6633.59	6418.03	6270.69	6182.16	5672.62	6092.92
2.90966	6312.18	7101.88	6441.6	6183.6	6922.09	6542.38	6397.55	6232.33	6812.38	6316.15	6363.86	5559.33	6651.75	6329.19	6643.34	6418.25	6274.22	6188.05	5683	6102.86
2.91244	6320.49	7100.51	6439.9	6191.07	6938.74	6549.57	6404.46	6240.09	6827.29	6323.69	6379.72	5565.26	6659.57	6335.52	6651.65	6423.28	6285.63	6199.08	5688.11	6106.7
2.91522	6331.61	7093.3	6431.45	6188.31	6952.34	6571.43	6411.92	6248.27	6830.91	6331.45	6397.42	5572.41	6666.27	6342.03	6653.41	6432.37	6282.56	6206.89	5693.83	6108.98
2.918	6336.76	7097.16	6423.04	6179.99	6960.4	6580.74	6424.9	6260.84	6825.02	6332.6	6394.97	5577.82	6675.03	6365.01	6658.09	6430	6278.05	6208.32	5700.79	6116.12
2.92077	6341.55	7090.7	6427.38	6183.09	6967.62	6591.28	6428.33	6265.59	6834.29	6326.57	6399.05	5598.9	6676.41	6369.1	6666.72	6440.19	6273.54	6214.94	5700.69	6124.86
2.92355	6346.7	7090.7	6418.89	6184.64	6970.69	6603.92	6426.34	6273.5	6832.42	6334.43	6408.75	5607.38	6679.9	6377.63	6669.85	6450.41	6286.37	6227.31	5699.98	6125.33
2.92632	6347.07	7098.93	6408.43	6189.72	6980.35	6615.61	6442.52	6287.63	6839.98	6348.92	6422.79	5603.8	6687.35	6381.55	6674.45	6463.44	6282.7	6237.34	5702.71	6123.52
2.92909	6348.26	7099.37	6413.05	6190.07	6964.93	6618.63	6446.65	6296.3	6848.8	6361.74	6432.33	5611.91	6701	6385.84	6673.99	6464.48	6267.66	6234.82	5699.8	6129.62
2.93187	6348.67	7098.59	6415.37	6191.19	6961.28	6616.17	6447.24	6309.62	6853.33	6364.94	6432.03	5625.67	6706.67	6390.91	6673.54	6475.59	6269.88	6239.48	5694.73	6127.66
2.93465	6351.84	7107.32	6420.93	6192.74	6975.22	6618.29	6451.03	6324.72	6837.42	6376.62	6443.79	5626.56	6705.14	6389.05	6683.03	6495.02	6281.04	6250.88	5698.98	6131.22
2.93743	6348.27	7098.59	6418.24	6195.47	6974.58	6630.93	6456.91	6322.21	6841.04	6378	6447.99	5631.04	6708	6395.59	6690.3	6505.85	6291	6259.38	5705.12	6134.09
2.9402	6349.88	7105.6	6424.93	6199.41	6972.47	6642.69	6449.14	6328.25	6839.12	6387.94	6458.4	5640.33	6716.09	6402.78	6680.98	6517.64	6301.14	6263.27	5708.32	6143.88
2.94298	6349.09	7116.3	6431.69	6206.05	6974.76	6661.4	6454.42	6328.68	6842.18	6385.19	6461.07	5646.29	6726.71	6412.15	6691.47	6527.74	6304.97	6268.65	5708.53	6161.01
2.94576	6347.44	7119.93	6451.17	6213.96	6980.9	6674.97	6454.61	6332.51	6853.49	6385.26	6467	5655	6733.91	6404.32	6700.99	6544.99	6301.72	6285.38	5714.05	6169.77
2.94854	6353.04	7126.27	6461.55	6218.33	6987.18	6680.3	6452.66	6341.9	6870.01	6390.44	6478.22	5656.9	6737.22	6418.06	6703.41	6549.57	6301.28	6284.67	5723.54	6176.42
2.95132	6346.66	7135.2	6470.82	6235.21	6990.24	6683.67	6447.98	6354.1	6867.86	6391.74	6491.4	5663.66	6740.38	6423.33	6714.96	6563.22	6302.56	6286.48	5730.57	6185.57
2.95408	6356.61	7128.23	6471.22	6248.99	6968.6	6685.41	6434.55	6360	6855.96	6404.36	6501.15	5664.04	6739.54	6425.19	6719.01	6573.92	6313.54	6300.05	5738.8	6200.55
2.95686	6364.96	7134.02	6464.84	6252.1	6964.61	6685.41	6434.89	6351.97	6862.93	6401.67	6515.4	5678.95	6739.09	6431.55	6716.99	6585.91	6329.9	6282.48	5745.36	6212.13
2.95963	6378.46	7137.26	6476.43	6260.03	6973.18	6698.94	6431.3	6363.15	6867.46	6412.46	6526.98	5696.79	6742.94	6438.49	6718.09	6595.35	6330.16	6282.48	5753.67	6218.4
2.96241	6386.81	7136.03	6488.4	6274.25	6979.26	6705.17	6432.99	6386.07	6865.82	6419.43	6534.7	5701.99	6744.06	6446.28	6717.58	6602.33	6347.54	6272.77	5756.88	6224.69
2.96519	6397.97	7138.59	6489.63	6277.73	6986.61	6712.97	6435.28	6401.41	6877.44	6432.36	6537.84	5713.12	6739.37	6451.29	6720.23	6604.29	6344.42	6276.28	5766.22	6227.42
2.96797	6403.92	7143.89	6499.58	6290.75	6990.77	6709.83	6430	6406.94	6880.94	6431.44	6551.07	5717.46	6736.76	6454.83	6716.04	6602.19	6342.83	6257.36	5776.83	6235.15
2.97074	6412.32	7143.74	6509.64	6305.35	6993.06	6711.45	6432.99	6415.11	6881.51	6432.81	6565.89	5717.89	6741.01	6452.57	6721.25	6609.91	6363.75	6259.88	5787.42	6241.9
2.97351	6425.05	7142.96	6494.39	6316.06	6993.7	6713.31	6442.43	6417.19	6888.15	6441.24	6583.47	5725.9	6754.98	6458.24	6722.11	6619.01	6378.03	6259.88	5789.07	6255.31
2.97629	6434.97	7149.39	6499.98	6321.96	6989.83	6723.54	6445.52	6417.83	6885.55	6441.76	6601	5731.63	6751.91	6463.51	6726.55	6628.84	6378.16	6257.31	5789.27	6263.27
2.97907	6452.09	7139.96	6502.76	6319.54	6997.65	6737.82	6447.45	6418.24	6879.55	6448.82	6609.21	5744.75	6763.45	6470.73	6727.97	6637.11	6385.08	6263.94	5788.21	6266.77
2.98185	6464.44	7141.73	6513.4	6321.16	6991.08	6746.48	6457.65	6426.41	6874.23	6464.08	6619.29	5751.02	6775.65	6479.55	6730.7	6638.15	6391.17	6264.11	5790.57	6277.54
2.98463	6460.47	7130.73	6522.86	6321.52	6991.15	6750.36	6468.01	6443.13	6862.45	6466.83	6630.11	5758.4	6787.01	6472.15	6740.36	6647.01	6400.35	6264.27	5792.26	6287.27
2.9874	6460.88	7122.43	6520.76	6336.59	6987.3	6763.26	6469.4	6450.34	6855.21	6475.96	6639.24	5765.79	6789.97	6472.46	6747.74	6648.64	6412.28	6272.5	5789.81	6293.82
2.99018	6467.67	7121.65	6535.51	6335.47	6983.9	6760.73	6460.88	6462.27	6864.49	6485.93	6639.06	5770.31	6785.87	6475.69	6754.67	6652.23	6427.12	6285.89	5792.73	6291
2.99295	6485.19	7129.79	6550.3	6345.78	6988.84	6757.58	6467.04	6462.17	6862.57	6481.09	6642.43	5773.23	6797.05	6471.18	6766.91	6666.59	6433.09	6303.46	5792.52	6287.27
2.99573	6494.37	7123.27	6554.63	6356.51	6997.13	6769.57	6472.89	6461.69	6874.23	6488.22	6636.3	5778.12	6812.25	6472.46	6773.85	6685.46	6450.39	6314.34	5794.21	6298.83
2.99849	6501.92	7125.82	6550.95	6365.97	6995.55	6774.75	6474.73	6473.52	6883.67	6491.59	6632.14	5778.55	6817.23	6483.81	6782.78	6691.72	6460.17	6314.45	5807.17	6304.14
3.00127	6515.53	7122.48	6552.9	6380.99	6987.21	6764.95	6465.45	6466.8	6881.18	6488.58	6636.62	5778.28	6812.87	6483.93	6792.15	6699.37	6470.15	6327.43	5804.15	6302.1
3.00405	6515.12	7122.14	6560.55	6389.41	6992.3	6771.76	6469.37	6476.49	6882.78	6495.13	6639.9	5784.72	6823.15	6480.25	6796.24	6719.65	6481.49	6331.45	5810.56	6300.28
3.00683	6517.92	7103.65	6566.9	6388.2	6996.99	6787.78	6478.28	6479.95	6881.59	6496.96	6650.64	5791.57	6833.9	6492.37	6797.85	6730.46	6495.99	6338.1	5803.36	6303.24
3.00959	6522.68	7107.87	6579.39	6392.97	6998.51	6794.15	6481.9	6487.32	6891.38	6496.17	6654.24	5805.49	6844.58	6500.04	6803.22	6731.55	6507.8	6347.3	5799.49	6299.74
3.01237	6529.08	7102.13	6587.02	6402.45	7006.19	6800.69	6482.97	6489.12	6900.68	6480.43	6649.96	5805.96	6849.78	6501.91	6800.22	6749.19	6516.18	6357.92	5796.74	6307.55
3.01515	6530.25	7104.14	6596.97	6403.66	6998.37	6797.97	6484.06	6480.24	6907.54	6482.07	6661.57	5806.33	6858.05	6502.05	6806.57	6767.4	6524.89	6372.4	5789.51	6314.63
3.01793	6537.47	7110.17	6605.72	6418.01	6997.98	6815.02	6488.21	6484.04	6908.67	6489.76	6663.38	5806.11	6857.38	6508.88	6797.45	6786.1	6532.45	6371.13	5794.61	6320.96
3.0207	6539.9	7112.23	6609.29	6426.79	6993.81	6820.31	6503.88	6491.54	6909.12	6501.81	6662.55	5816.5	6850.49	6517.99	6800.22	6793.88	6547.97	6374.98	5799.63	6325.29
3.02348	6544.7	7111	6616.23	6438.28	6993.28	6824.36	6505.72	6511.78	6920.47	6501.53	6667.33	5820.11	6860.68	6510.44	6800.11	6799.53	6561.41	6373.42	5813.93	6324.39
3.02626	6551.07	7109.72	6621	6442.55	6994.57	6822.25	6519.65	6525.54	6915.69	6509.63	6678.11	5822.87	6864.19	6508.7	6797.85	6800.23	6558.51	6377.28	5809	6323.38
3.02904	6551.47	7105.06	6629.86	6442.98	6976.12	6821.67	6531.66	6523.53	6917.77	6518.61	6678.52	5836.54	6857.68	6510.26	6804.54	6808.95	6560.51	6382.47	5801.58	6322.77
3.03182	6557.1	7111.32	6639.95	6440.1	6958.29	6821.67	6521.49	6534.85	6904.53	6528.43	6681.21	5837.66	6861.08	6514.26	6817.98	6826.02	6561.94	6386.56	5800.35	6328.71
3.03459	6565.9	7109.55	6644.95	6452.88	6951.76	6830.36	6524.26	6542.79	6885.46	6539.69	6691.63	5853.46	6861.54	6527.63	6824.68	6830.38	6573.65	6401.58	5811.28	6331.53
3.03737	6570.73	7119.8	6649.6	6444.75	6958.49	6833	6522.78	6545.16	6884.76	6545.69	6700.82	5862.49	6860.86	6528.92	6828.65	6834.36	6577.92	6397.81	5814.7	6333.58
3.04015	6575.52	7127.89	6649.57	6447.53	6968.26	6837.68	6533.71	6549.35	6890.55	6556.57	6720.07	5865.8	6853.05	6537.38	6835.89	6846.97	6592.7	6408.38	5805.16	6332.21
3.04293	6578.31	7135.59	6635.87	6449.87	6970.3	6849.72	6534.85	6566.91	6896.75	6564.92	6734.83	5874.89	6861.14	6543.91	6835.58	6853.19	6601.13	6415.93	5799.43	6329.85
3.0457	6585.94	7147.19	6637.11	6466.63	6975.23	6859.39	6548.71	6571.55	6887.95	6572.08	6739.09	5883.93	6869.35	6558.91	6837.12	6849.4	6609.17	6427.14	5802.49	6333.12
3.04848	6593.57	7150.04	6643.96	6476.11	6977.1	6854.34	6558.74	6575.64	6890.67	6576.32	6744.5	5887.79	6868.1	6579.31	6840.47	6849.4	6607.42	6437.37	5807.45	6345.85
3.05125	6596.39	7147.08	6658.47	6486	6971.81	6865.53	6563.57	6578.59	6893.44	6582.5	6769.77	5896.03	6872.51	6576.14	6851.15	6834.73	6613.71	6429.4	5810.45	6346.25
3.05403	6618.08	7142.45	6642.29	6502.32	6966.77	6866.38	6573.75	6594.17	6898.37	6584.51	6778.33	5899.78	6873.8	6573.87	6849.22	6838.26	6616.7	6433.98	5815.87	6345.4
3.05681	6621.29	7150.21	6642.41	6522.68	6966.06	6867.26	6581.55	6612.55	6898.37	6592.76	6783.94	5911.75	6878.5	6577.68	6857.36	6844.66	6620.86	6439.78	5823.18	6349.36
3.05957	6626.93	7155.62	6640.86	6537.9	6968.88	6861.03	6581.84	6615.03	6905.23	6600.79	6801.65	5918.32	6886.04	6574.96	6869.72	6831.89	6614.29	6452.58	5829.35	6361.48
3.06235	6633.37	7151.21	6650.91	6543.96	6984.3	6860.17	6596.97	6627.28	6918.62	6613.7	6805.58	5922.21	6884.69	6578.97	6874.76	6834.82	6609.43	6467.8	5830.9	6365.91
3.06513	6635.35	7154.84	6651.03	6543.94	6975.4	6872.67	6603.92	6631.7	6924.33	6619.27	6809.95	5926.08	6880.33	6586.54	6884.49	6844.11	6612.02	6479.63	5833.69	6373.03
3.06791	6643.79	7168.57	6643.83	6543.96	6979.6	6885.91	6599.05	6644.81	6947.32	6619.1	6818.31	5923.85	6888.88	6581.21	6885.21	6854.5	6621.75	6494.72	5846.47	6360.68
3.07068	6664.75	7166.06	6648.3	6556.74	6972.62	6901.45	6597.9	6649.12	6950.25	6618.64	6840.11	5925.68	6892.97	6582.37	6889.22	6857.47	6626.29	6514.91	5847.39	6360.68
3.07344	6675.63	7162.71	6650.28	6563.94	6974.67	6909.99	6616.44	6656.01	6951.72	6624.32	6840.11	5936.82	6894.32	6573.5	6894.77	6860.75	6635.19	6528.76	5849.72	6360.44
3.07622	6687.34	7170.42	6652.27	6577.92	6977.96	6916.52	6616.5	6658.2	6940.81	6634.02	6818.86	5942.2	6894.88	6571.36	6895.95	6875.42	6639.47	6539.32	5847.85	6366.72
3.07898	6692.2	7180.92	6650.99	6584.74	6980.66	6920.88	6618.22	6669.52	6956.39	6637.59	6842.23	5942.64	6892.72	6579.33	6896.96	6884.43	6638.88	6545.62	5850.61	6364.5
3.08176	6696.62	7186.57	6637.67	6605.66	6978.77	6934	6640.67	6681.25	6976.08	6638.1	6852.57	5945.51	6890.68	6580.23	6902.47	6900.61	6649.07	6562.19	5860.84	6360.31
3.08454	6705.51	7201.83	6632.56	6606.03	6983.51	6930.24	6639.58	6694.84	6975.98	6628.28	6855.04	5943.45	6893.06	6581.2	6894.06	6905.28	6653.03	6561.9	5869.01	6367.79
3.08731	6728.56	7203.57	6630.52	6612.51	6975.19	6932.43	6646.94	6701.85	6983.69	6631.49	6859.6	5943.32	6894.81	6587.04	6896.06	6919.88	6640.41	6572.77	5861.93	6364.12
3.09009	6738.25	7193.56	6632.15	6622.14	6980.67	6929.68	6645.56	6710.95	6999.02	6642.87	6850.4	5940.27	6896.89	6584.65	6900.95	6921.37	6648.34	6587.22	5861.94	6365.94
3.09286	6745.15	7191.43	6623.6	6636.27	6983.26	6924.12	6643.61	6695.34	7007.23	6650	6851.99	5938.38	6891.05	6589.64	6899.38	6926.95	6649.57	6601.35	5860.02	6362.43
3.09564	6764.57	7196.13	6625.96	6646.28	6982.3	6904.37	6637.57	6696.29	7013.51	6639.54	6863.27	5936.01	6884.29	6596.37	6904.83	6927.69	6638.8	6629.6	5856.42	6361.36
3.09841	6786.9	7209.77	6632.46	6651.47	6983.2	6911.22	6642.98	6696.18	7014.37	6646.72	6866.16	5936.02	6890.23	6603.11	6909.37	6944.27	6641.92	6624.4	5854.31	6362.49
3.10119	6795.8	7212.07	6630.05	6652.23	6985.63	6919.93	6645.28	6705.95	7022.27	6659.89	6873.9	5943.59	6909.44	6607.07	6910.38	6954.86	6635.74	6624.59	5850.86	6365.84
3.10396	6810.81	7213.58	6632	6637.15	6991.4	6924.75	6646.66	6711.4	7030.05	6670.19	6884.51	5937.78	6924.57	6606.09	6909.93	6954.76	6637.99	6629.27	5848.55	6367.66
3.10674	6817.74	7223.25	6632.31	6646.8	7010.09	6931.28	6648.51	6720.34	7046.39	6673.3	6884.55	5934.35	6928.42	6619.12	6918.04	6950.84	6639.6	6624.02	5862.23	6375.77
3.10952	6820.98	7223.25	6629.32	6654.88	7007.59	6936.95	6652.13	6726.12	7059.48	6676.41	6887.08	5941.41	6933.51	6633.26	6917.68	6955.86	6641.76	6628.57	5866.03	6373.62
3.1123	6827.87	7232.72	6646.09	6652.9	7001.36	6934.32	6659.38	6730.17	7068.53	6683.78	6895.14	5945.23	6931.38	6633.12	6906.72	6960.25	6652.48	6637.33	5860.5	6372.94
3.11507	6844.58	7235.01	6657.96	6662.97	7019.23	6929.24	6670.19	6733.09	7079.09	6695.02	6890.21	5950.48	6930.21	6635.39	6911.76	6967.86	6659.37	6637.47	5857.74	6378.85
3.11785	6850.26	7231.7	6657.46	6672.68	7049.09	6920.67	6676.3	6739.61	7097.68	6691.85	6889.54	5964.12	6933.97	6634.8	6909.32	6958.75	6666.27	6641.49	5857.56	6385.2
3.12063	6861.27	7233.83	6659.81	6685.17	7063.37	6919.82	6679.23	6742.36	7103.93	6694.56	6893.4	5975.19	6936.47	6641.81	6896.32	6964.13	6675.19	6641.18	5863.54	6393.76
3.12341	6865.33	7238.88	6672.72	6704.42	7073.92	6916.92	6680.9	6732.57	7098.54	6712.08	6898.33	5972.56	6942.45	6639.79	6904.02	6975.87	6676.04	6650.67	5872.93	6390.92
3.12618	6875.53	7230.7	6686.71	6700.79	7078.61	6915.27	6699.68	6734.88	7111.29	6714.16	6893.77	5977.82	6933.9	6637.19	6916.56	6982.75	6683.2	6651.83	5885.14	6392
3.12895	6889.8	7230.82	6692.24	6690.64	7084.85	6919.96	6713.17	6727.96	7119.6	6717.84	6899.87	5981.83	6935.48	6649.07	6915.13	6996.95	6688.54	6653.26	5893.64	6397.34
3.13173	6895.12	7238.21	6697.65	6680.98	7097.3	6918.91	6722.11	6733.01	7121.83	6726.56	6902.13	5982.08	6935.17	6657.84	6921.36	6999.94	6699.15	6668.75	5904.59	6402
3.13451	6893.86	7246.33	6703.54	6697.08	7104.04	6916.34	6729.91	6738.8	7131.06	6730.6	6895.63	5980.95	6941	6655.82	6923.6	7008.7	6701.88	6679.69	5901.57	6407.11
3.13729	6900.83	7250.54	6705.13	6693.8	7102.3	6928.68	6742.54	6735.93	7145.98	6744.97	6894.28	5990.47	6949.07	6654.86	6922.43	7027.26	6699.54	6684.98	5898.61	6406.49
3.14006	6926.12	7239.44	6714.89	6692.57	7103.55	6934.36	6751.6	6733.33	7151.54	6749.42	6912.25	6000.75	6966.11	6661.87	6900.76	7045.37	6705.14	6690.58	5902.02	6397.75
3.14284	6933.06	7241.22	6715.32	6688.98	7100.99	6940.43	6768.89	6733.21	7165.18	6764.91	6929.18	6000.18	6968.31	6660.82	6904.48	7053.12	6708.3	6699.37	5906.98	6396.84
3.14562	6940.41	7232.64	6728.17	6689.76	7109.33	6953.11	6784.34	6738.03	7169.9	6767.45	6933.97	6000.68	6971.21	6674.16	6906.77	7054.61	6703.16	6707	5908.27	6405.47
3.14839	6945.72	7232.61	6739.78	6693.78	7120.92	6945.98	6784.03	6741.75	7176.65	6777.8	6951.86	5997.78	6974.99	6672.2	6924.22	7051.79	6704.72	6708.31	5906.98	6412.97
3.15116	6947.37	7239.03	6747.1	6701.43	7125.72	6947.03	6802.39	6750.13	7168.56	6799.11	6950.52	6005.48	6956.19	6679.25	6938.45	7057.11	6716.07	6709.56	5917.48	6421.83
3.15394	6962.07	7248.89	6753.55	6705.38	7139.03	6950.47	6808.06	6762.39	7168.15	6796.95	6950.07	6005.22	6963.32	6694.28	6941.11	7069.6	6720.71	6721.82	5912.13	6433.48
3.15672	6964.09	7259.2	6764.97	6708.99	7148.41	6954.43	6809.26	6762.72	7181.65	6803.08	6940.16	6010.63	6958.09	6696.16	6942.69	7069.81	6733.07	6723.13	5912.33	6433.03
3.6341	3720.36	3368.98	4026.77	3801.42	4680.17	4439.95	3396.91	6726.99	6151.84	3792.12	3511.54	4004.17	4703.03	4196.85	3306.95	4446.38	3705.4	3763.27	4985.16	4792.64
3.63688	3706.82	3359.8	4005.49	3782.57	4664.36	4417.38	3384.1	6708.43	6143.1	3781.69	3497.71	3991.19	4681.65	4176.13	3294.77	4423.83	3684.5	3743.16	4960.96	4762.09
3.63965	3695.69	3349.45	3983.08	3759.99	4649.31	4396.75	3370.4	6687.07	6132.83	3770.56	3482.99	3979.56	4657.69	4153.96	3281.23	4399.24	3664.44	3724.07	4936.86	4732.3
3.64243	3683.73	3338.98	3961.83	3740.38	4636.73	4375.64	3357.81	6666.18	6126.05	3759.14	3470.12	3967.93	4634.39	4132.65	3268.13	4377.08	3644.1	3706.17	4913.86	4703.99
3.64521	3672.63	3330.31	3939.31	3718.94	4620.02	4353.72	3344.62	6646.49	6119.74	3749.36	3456.83	3956.13	4611.7	4111.54	3255.99	4351.21	3623.96	3688.62	4892.36	4678.25
3.64798	3659.86	3321.71	3917.47	3696.65	4605.66	4331.15	3331.76	6627.36	6117.78	3738.45	3443.4	3944.86	4587.81	4093.47	3243.56	4326.72	3604.34	3671.88	4872.65	4652.56
3.65076	3647.2	3312.79	3895.99	3677.55	4591.05	4312.39	3316.64	6608.2	6117.69	3725.95	3431.81	3935.56	4564.46	4075.22	3230.57	4301.56	3585.39	3655.01	4852.64	4627.62
3.65361	3633.28	3304.86	3876.51	3655.5	4577.1	4291.6	3303.07	6589.93	6117.98	3714.25	3419.05	3923.81	4539.1	4056.03	3217.09	4279.55	3568.84	3640.22	4834.78	4603.78
3.65638	3621.85	3296.81	3855.9	3636.48	4562.9	4272.72	3289.83	6574.73	6120.28	3703.18	3407.32	3911.44	4515.78	4039.67	3205.49	4257.77	3549.31	3625.14	4818.41	4579.98
3.65915	3607.03	3287.64	3835.96	3617.1	4551.78	4251.5	3277.51	6561.16	6121.8	3694.88	3395.66	3898.89	4491.75	4022.34	3193.32	4237.19	3532.03	3608.15	4802.46	4560.4
3.66193	3594.35	3279.86	3816.27	3597.61	4541.92	4230.65	3266.57	6547.99	6121.8	3684.64	3383.21	3887.02	4466.17	4005.36	3180.95	4218	3514.61	3592.61	4787.88	4539.14
3.66479	3580.71	3271.29	3795.11	3575.59	4531.35	4210.52	3255.48	6539.02	6122.24	3674.3	3371.57	3873.87	4442.99	3988.74	3168.96	4196.97	3498	3575.98	4773.36	4521.03
3.66756	3568.51	3262.15	3773.52	3557.61	4519.23	4192.1	3242.92	6532.05	6122.7	3664.38	3361.27	3863.17	4421.57	3973.45	3157.12	4175.98	3481.89	3561.95	4758.87	4503.97
3.67033	3554.22	3253.46	3753.28	3538.53	4508.51	4173.21	3231.7	6524.61	6125	3656.72	3350.87	3853.46	4400.02	3959.15	3145.78	4155.84	3465.63	3550.48	4744.06	4485.89
3.67309	3542.2	3245.32	3735.14	3521.3	4499.02	4156.7	3221.11	6516.59	6127.77	3646.97	3341.98	3844.4	4380.4	3944.71	3134.74	4137.78	3449.72	3537.59	4732.07	4468.89
3.67587	3529.91	3236.78	3717.56	3503.96	4487.29	4137.85	3208.89	6509.98	6128.2	3639.01	3330.69	3834.87	4358.48	3930.61	3124	4120.43	3436.17	3523.92	4720.8	4453.63
3.67864	3516.95	3228.51	3699.64	3485.82	4475.57	4122.57	3198.47	6506.2	6127.49	3631.05	3320.91	3823.57	4336.61	3915.86	3113.9	4103.59	3421.4	3510.88	4709.16	4438.07
3.68142	3506.4	3219.99	3682.28	3469.27	4462.83	4103.27	3189.11	6499.62	6127.05	3621.51	3310.23	3814.06	4317.09	3901.78	3103.03	4088.81	3407.25	3495.63	4697.95	4424.55
3.6842	3494.74	3211.61	3664.79	3453.43	4452.68	4086.18	3179.91	6496.36	6128.58	3611.83	3299.41	3803.74	4296.63	3889.99	3093.23	4073.41	3394.05	3481.21	4687.03	4412.48
3.68697	3483.39	3203.1	3646.66	3438.2	4441.84	4069.78	3170.56	6494.44	6128.92	3603.43	3289.96	3793.45	4276.02	3875.77	3083.17	4058.18	3381.65	3467.92	4676.54	4400.06
3.68974	3473.17	3194.34	3630.67	3423.82	4434.97	4054.89	3160.63	6494.22	6127.77	3596.4	3280.52	3783.8	4257.22	3863.02	3073.1	4042.81	3370.48	3455.59	4665.68	4389.37
3.69252	3462.81	3186.44	3616.52	3410.15	4426.56	4041.34	3151.73	6495.92	6127.77	3590.39	3271.99	3774.8	4237.05	3850.44	3063.97	4030.44	3359.19	3443.42	4657.25	4377.99
3.69539	3451.49	3177.7	3602	3394.55	4419.69	4026.82	3142.57	6494.82	6123.76	3581.49	3262.71	3764.37	4216.47	3837.07	3054.2	4016.92	3345.74	3429.67	4649.24	4368.35
3.69816	3441.16	3169.81	3588.49	3382.46	4410.94	4014.28	3132.95	6493.99	6124.05	3574.22	3255.09	3757.48	4198.77	3824.67	3045.22	4006.23	3335.25	3418.79	4645.07	4357.52
3.70094	3430.45	3162.06	3572.97	3369	4405.12	4001.75	3124.24	6494.59	6123.67	3567.11	3247.19	3750.11	4180.57	3812.93	3036.88	3994.75	3326.88	3408.26	4639.15	4346.88
3.70372	3421.25	3154.44	3559.8	3358.45	4397.91	3987.09	3115.23	6497.93	6126.29	3560.29	3239.73	3743.39	4162.2	3801.2	3028.82	3981.58	3316.74	3396.95	4633.55	4337.45
3.70649	3411.81	3149.04	3547.31	3347.09	4391.05	3974.29	3106.38	6498.45	6128.4	3553.33	3233.78	3735.88	4145.19	3792.55	3020.22	3970.44	3307.04	3386.25	4625.17	4330.06
3.70927	3400.88	3141.44	3534.99	3337.28	4383.69	3963.47	3098.57	6499.05	6130.64	3548.25	3228.27	3727.24	4128.56	3781.47	3012.32	3959.78	3297.95	3377.29	4620.64	4322.35
3.71204	3392.46	3135.08	3523.66	3327.19	4377.18	3953.98	3091.8	6497.2	6131.79	3542.55	3222.63	3720.37	4112.03	3769.9	3004.5	3948.33	3288.72	3366.17	4616.11	4313.97
3.71482	3384.33	3128.79	3513.08	3316.55	4369.65	3944.81	3084.44	6500.98	6134.56	3537.23	3216.38	3715.11	4095.71	3760.11	2997.1	3937.38	3280.09	3356.58	4613.33	4308.12
3.7176	3376.03	3123.28	3502.07	3305.81	4362.28	3933.17	3077.37	6503.26	6138.34	3531.38	3210.9	3710.01	4078.26	3751.47	2989.57	3927.5	3272.42	3348.95	4610.93	4303.67
3.72036	3367.89	3117.39	3491.51	3295.76	4355.78	3924.85	3069.72	6507.86	6140.3	3526.51	3203.02	3703.3	4063.21	3742.5	2983.59	3918.1	3266.09	3341.92	4608.48	4299
3.72314	3360.45	3111.5	3481.11	3287.78	4350.3	3913.54	3063.54	6513.2	6141.45	3521.93	3196.77	3698.04	4046.88	3733.7	2975.71	3910.28	3259.65	3334.09	4604.31	4294.02
3.72592	3353.31	3106.13	3472.65	3279.13	4347.39	3905.54	3057.96	6516.18	6144.94	3517.51	3190.24	3692.62	4032.48	3726.99	2969.11	3901.9	3251.52	3326.92	4602.23	4288.53
3.72869	3343.81	3101.22	3464.2	3271.72	4344.99	3895.57	3051.78	6522.34	6149.58	3514.35	3184.46	3688.95	4019.15	3719.32	2962.37	3893.77	3242.47	3319.25	4599.82	4285.28
3.73146	3336.25	3096.83	3454.79	3263.77	4344.98	3886.74	3046.05	6529.82	6156.13	3510.07	3180.61	3683.86	4004.46	3711.83	2956.54	3886.88	3236.04	3313.03	4596.67	4278.79
3.73424	3329.4	3091.73	3443.99	3253.22	4342.74	3876.61	3040.91	6537.7	6163.26	3506.45	3174.83	3678.76	3990.81	3706.45	2949.41	3879.83	3231.45	3306.31	4593.2	4273.32
3.73702	3322.55	3087.34	3434.61	3245.84	4342.22	3867.79	3036.65	6543.56	6169.15	3503.43	3169.64	3673.83	3978.83	3700.99	2944.76	3874.57	3226.23	3300.03	4593.19	4269.71
3.73979	3317.2	3082.23	3425.81	3237.91	4338.44	3860.92	3031.07	6551.73	6177.76	3500.42	3164	3669.22	3967.73	3694.76	2939.35	3868.77	3219.04	3295.05	4592.53	4265.26
3.74256	3310.49	3078.36	3417.83	3231.35	4336.21	3854.57	3026.51	6560.04	6182.13	3498.43	3160	3665.39	3956.29	3689.83	2934.84	3862.74	3213.69	3290.65	4591.13	4263.35
3.74533	3307.09	3074.1	3409.57	3225.9	4337.05	3847.22	3021.96	6567.54	6185.72	3495.92	3156.61	3661.89	3946.07	3684.91	2929.44	3857.41	3206.83	3283.79	4590.79	4260.6
3.7481	3301.48	3070.23	3402.85	3218.26	4337.53	3839.52	3017.55	6575.73	6191.18	3494.67	3153.5	3660.77	3935.25	3679.17	2924.17	3849.98	3200.61	3278.46	4589.07	4257.13
3.75088	3297.26	3066.49	3395.85	3211.17	4338.2	3833.74	3013.43	6583.09	6198.33	3493.87	3148.91	3657.59	3923.84	3673.28	2920.7	3844.88	3196.33	3271.54	4587.67	4254.18
3.75366	3292.21	3062.49	3390.48	3205.05	4337.32	3829.48	3007.7	6589.46	6198.71	3492.62	3144.46	3654.72	3912.43	3668.19	2916.07	3841.49	3192.67	3266.87	4586.98	4252.6
3.75644	3288.39	3059.84	3383.63	3199.87	4335.24	3824.11	3004.02	6598.16	6200.48	3492.7	3141.5	3653.28	3901.64	3664.5	2912.2	3837.55	3187.33	3263.12	4586.64	4250.18
3.75921	3284.16	3057.32	3378.85	3194.02	4334.7	3820	2999.89	6610.45	6204.51	3491.75	3138.99	3652.16	3893.62	3661.01	2908.87	3834.68	3184.11	3257.65	4589.44	4246.41
3.76199	3281.73	3053.96	3373.69	3188.72	4338.43	3815.41	2994.75	6618.72	6209.89	3491.01	3136.17	3648.49	3886.54	3659.25	2905.55	3831.82	3181.03	3254.06	4589.45	4244.69
3.76477	3277.91	3050.73	3367.66	3182.2	4340.8	3812.44	2991.5	6633.54	6216.61	3488.49	3133.96	3645.3	3878.09	3656.37	2902.58	3828.88	3178.29	3249.03	4589.1	4241.58
3.76754	3275.19	3048.21	3360.83	3178.53	4344.19	3807.17	2987.96	6646.54	6221.99	3487.98	3132.63	3642.1	3871.54	3652.35	2899.53	3826.55	3174.02	3245.86	4587.69	4240.68
3.77032	3272.2	3045.94	3355.67	3174.05	4347.41	3804.82	2983.99	6661.2	6229.09	3487.02	3129.81	3641.45	3865.67	3651.41	2896.83	3823.15	3170.51	3242.12	4586.98	4240.48
3.7731	3269.06	3043.42	3352.14	3168.89	4349.96	3805.12	2980.59	6673.46	6238.95	3485.98	3128.18	3642.69	3861.61	3650.61	2894.14	3818.9	3167.15	3239.25	4587.37	4241.29
3.77588	3267.02	3039.94	3347.36	3164.01	4351.64	3801.98	2977.62	6689.77	6247.22	3485.61	3126.4	3640.92	3858.58	3649.49	2891.71	3815.11	3165.42	3234.36	4587.68	4241.36
3.77866	3264.98	3037.08	3339.82	3160.21	4357.27	3800.66	2974.67	6700.85	6251.02	3486.49	3123.58	3639.62	3852.63	3647.41	2887.5	3811.85	3163.26	3230.69	4590.83	4242.29
3.78143	3262.8	3034.94	3334.53	3155.05	4359.81	3796.67	2972.74	6713.13	6258.19	3488.12	3122.24	3638.64	3848.32	3647.88	2885.97	3809.68	3160.62	3230.62	4595.73	4242.59
3.78421	3260.35	3032.55	3330.33	3151.53	4365.28	3795.81	2971.68	6726.89	6261.7	3487.37	3119.27	3637.8	3844.51	3649.78	2883.68	3808.2	3159.67	3227.74	4595.75	4243.39
3.78699	3260.08	3029.78	3326.28	3147.19	4370.4	3795.11	2970.03	6742.93	6267.39	3486.77	3118.97	3638.25	3842.26	3654.09	2881.65	3806.02	3157.03	3225.93	4597.84	4244.18
3.78977	3258.31	3027.01	3321	3141.64	4378.09	3794.08	2966.91	6761.67	6271.05	3488.02	3118.36	3635.97	3840.08	3655.16	2878.7	3803.08	3152.85	3223.2	4599.93	4245.48
3.79254	3256.94	3024.61	3315.85	3137.71	4381.33	3792.75	2964.69	6777.11	6276.83	3489.87	3118.06	3635.15	3837.89	3656.24	2877.17	3801.9	3149.49	3220.46	4602.74	4246.77
3.79531	3256.26	3022.47	3312.23	3133.11	4386.62	3790.82	2962.01	6795.08	6287.29	3492.38	3116.11	3632.89	3835.87	3658.28	2875.51	3801.57	3147.76	3217.73	4604.83	4249.99
3.79809	3253.93	3020.7	3308.61	3129.86	4390.71	3789.79	2960.36	6811.43	6297.37	3493.34	3116.4	3633.32	3836.16	3660.84	2873.62	3799.93	3146.81	3215.7	4605.48	4252.28
3.80087	3252.28	3018.19	3305.79	3126.88	4398.42	3788.98	2958.84	6829.05	6297.75	3496.22	3114.01	3634.07	3835.26	3662.11	2872.89	3796.53	3144.31	3214.32	4608.62	4252.58
3.80365	3252	3015.17	3304.21	3122.95	4404.75	3788.94	2958.06	6840.03	6298.91	3498	3113.25	3632.26	3836.08	3664.3	2871.63	3794.19	3140.75	3211.3	4611.1	4254.36
3.80643	3249.67	3013.99	3300.69	3120.78	4409.58	3787.21	2956.69	6854.71	6304.85	3498.8	3112.34	3631.41	3835.67	3669.06	2869.21	3794.07	3140.85	3209.07	4614.92	4255.82
3.8092	3248.01	3012.56	3299.5	3117.8	4418.98	3787.32	2955.31	6874.29	6313.77	3499.98	3112.17	3632.29	3837.16	3672.22	2868.71	3797.21	3139.4	3207.63	4620.9	4259.47
3.81198	3248.28	3011.51	3296.97	3114.54	4426.89	3784.75	2952.77	6888.17	6314.59	3501.15	3112.89	3631.29	3839.26	3674.77	2867.58	3799.16	3135.57	3205.03	4620.18	4263.82
3.81476	3249.09	3010.45	3293.45	3112.78	4436.36	3785.84	2950.96	6906.68	6315.22	3503.58	3112.57	3631.57	3842.38	3677.32	2865.56	3800.66	3134.75	3202.8	4623.31	4265.27
3.81752	3248.26	3010.27	3290.49	3110.74	4445.49	3784.34	2949.89	6924.33	6321.11	3505.04	3111.35	3634.18	3845.76	3678.58	2864.3	3799.17	3134.26	3200.86	4625.78	4265.2
3.8203	3247.84	3009.84	3288.95	3107.62	4454.08	3785.74	2947.48	6937.8	6330.58	3506.81	3111.62	3632.84	3848.81	3682.11	2862.67	3800.23	3133.3	3199.19	4626.43	4268.93
3.82308	3246.17	3009.87	3286.7	3105.32	4462.88	3785.3	2947	6953.76	6333.1	3510.65	3111.89	3634.99	3851.59	3685.73	2861.67	3799.5	3131.03	3196.59	4626.75	4271.25
3.82586	3247.4	3008.81	3283.88	3100.86	4469.82	3786.38	2946.66	6969.24	6333.1	3514.58	3109.79	3635.9	3853.68	3688.88	2861.17	3800.92	3130.98	3196.88	4630.3	4274.19
3.82864	3246.69	3008.01	3281.59	3098.29	4477.53	3786.78	2945.13	6981.52	6327.15	3517.38	3108.87	3638.71	3858.53	3693.17	2860.41	3801.1	3127.91	3195.07	4634.14	4280.49
3.8314	3246.54	3007.07	3279.2	3096.25	4485.3	3789.4	2945.22	7001.07	6336.53	3520.42	3109.13	3640.7	3863.61	3696.33	2860.31	3804.14	3126.8	3194.67	4639.42	4284.89
3.83417	3246.51	3005.3	3276.1	3093.67	4497.43	3791.39	2944.87	7016.69	6346.39	3522.49	3108.21	3643.32	3869.2	3699.33	2859.05	3805.36	3124.92	3194.95	4641.48	4287.2
3.83694	3245.65	3004.46	3273.7	3091.22	4505.92	3793.93	2944.19	7028.17	6349	3527.09	3107.89	3645.35	3873.71	3705.13	2858.55	3806.63	3123.42	3195.2	4642.88	4288.67
3.83971	3247.68	3002.93	3270.74	3090.52	4513.87	3795.47	2943.25	7044.65	6354.23	3528.87	3108.74	3648.01	3879.41	3711.85	2858.97	3809.43	3123.16	3194.74	4644.62	4291.68
3.84249	3247.66	3001.75	3269.68	3087.8	4521.17	3795	2942.87	7058.25	6354.23	3533.71	3109.15	3652.06	3885.38	3716.37	2859.24	3810.14	3122.82	3193.78	4647.78	4293.46
3.84527	3246.11	3001.77	3267.28	3087.53	4529.99	3796.53	2942.06	7068.58	6357.32	3538.82	3109.12	3654.56	3892.43	3722.87	2858.5	3810.4	3122.14	3192.39	4651.28	4296.28
3.84805	3247.72	3000.96	3266.9	3085.62	4540.77	3799.91	2941.54	7080.54	6357.23	3543.43	3110.57	3655.6	3899.43	3729.6	2858.9	3811.98	3122.71	3193.09	4653.04	4299.82
3.85083	3248.52	3001.83	3266.26	3083.05	4550.68	3801.89	2941.16	7101.29	6367	3548.64	3112.31	3656.17	3905.48	3735.57	2858	3811.93	3123.85	3191.98	4656.2	4303.18
3.8536	3249.3	3001.36	3262.73	3082.48	4558.84	3804.11	2942.39	7113.65	6380.76	3554.18	3112.11	3660.69	3912.21	3741.17	2858.27	3814.06	3121.97	3191.61	4656.5	4310.79
3.85637	3249.25	3000.89	3261.39	3080.29	4568.98	3804.33	2942.92	7124.84	6378.05	3557.61	3111.32	3664.43	3919.67	3747.23	2857.53	3818.41	3123.02	3193.39	4657.21	4314.63
3.85914	3249.63	2999.83	3260.48	3077.99	4575.95	3806.85	2943.91	7136.77	6380.38	3559.54	3111.57	3666.12	3926.97	3752.13	2858.19	3819.93	3123.25	3194.56	4661.08	4317.86
3.86191	3249.58	2999.26	3259.55	3076.76	4578.73	3808.37	2943.8	7144.63	6388.37	3562	3112.56	3669.21	3932.8	3758.79	2858.35	3823.12	3123.34	3194.9	4665.99	4321.54
3.86468	3251.73	2998.3	3259.3	3076.6	4585.38	3811.04	2943.31	7158.7	6389.97	3565.94	3113.71	3669.49	3938.81	3765.62	2858.51	3823.63	3124.82	3194.8	4669.13	4324.3
3.86746	3252.78	2999.41	3259.19	3074.3	4596.4	3813.1	2942.53	7169.75	6385.9	3570.86	3115	3672.42	3945.04	3772.45	2858.51	3828.09	3122.02	3193.92	4674.42	4327.32
3.87023	3251.9	3000.28	3257.99	3072.52	4604.13	3814.62	2942.17	7180.64	6390.16	3574.81	3114.36	3674.57	3952.01	3780.59	2858.53	3831.23	3120.71	3194.2	4675.11	4331.57
3.873	3252.54	3000.4	3256.37	3071.57	4614.98	3815.12	2941.54	7181.87	6403.21	3577.96	3115.79	3678.28	3959.39	3786.82	2858.8	3835.03	3120.37	3193.78	4678.25	4334.58
3.87577	3254.14	3000.68	3255.59	3070.08	4629.4	3816.78	2943.08	7197.69	6399.77	3581.91	3115.75	3681.86	3966.26	3793.89	2859.72	3838.98	3119.68	3192.9	4679.28	4335.71
3.87855	3252.56	3001.45	3256.28	3068.85	4640.45	3817.92	2943.89	7206.52	6397.53	3586.24	3116.6	3683.58	3973.52	3803.74	2860.25	3844.72	3118.28	3194.02	4681.02	4339.37
3.88132	3252.24	3001.94	3255.78	3067.75	4646.21	3820.98	2942.93	7218.89	6400.15	3588.71	3116.41	3686.39	3981.66	3811.75	2861.17	3846.59	3119.07	3193.23	4682.81	4344.17
3.8841	3253.03	3000.88	3254.72	3067.99	4658.69	3823.27	2943.91	7224.94	6408.39	3589.39	3116.97	3686.62	3989.67	3819.23	2862.33	3849.79	3118.65	3194.49	4685.64	4347.6
3.88687	3251.88	3002.12	3253.93	3067.03	4666.47	3824.62	2943.17	7225.39	6414.75	3592.1	3117.94	3689.9	3997.82	3827.18	2863.76	3853.39	3119.56	3195.9	4687.43	4349.31
3.88965	3252.8	3002.74	3254.38	3064.58	4680.41	3826.28	2943.97	7227.41	6420.63	3594.13	3119.52	3692.08	4006.02	3834.45	2864.81	3855.42	3119.5	3196.23	4692.69	4351.87
3.89242	3254.66	3003.48	3254.38	3063.22	4693.31	3827.41	2944.77	7237.38	6412.85	3596.35	3118.74	3693.41	4013.71	3841.94	2865.08	3859.48	3120.49	3198.66	4694.12	4351.33
3.89519	3255.96	3003.97	3254.94	3063.2	4703.71	3829.55	2945.15	7252.34	6411.04	3601.3	3119.29	3696.8	4024.97	3849.52	2865.87	3865.74	3121.77	3201.56	4697.31	4357.07
3.89797	3257.15	3003.85	3254.01	3062.65	4713.97	3831.99	2946.7	7261.09	6412.31	3603.53	3120.87	3701	4032.8	3858.27	2867.03	3871.38	3123.25	3202.69	4698.03	4363.12
3.90075	3258.75	3004.59	3253.08	3061.18	4728.66	3834.84	2947.36	7260.53	6414.01	3608.02	3123.35	3705.4	4041.2	3865.09	2868.08	3875.61	3123.68	3202.03	4704	4363.59
3.90353	3260.63	3005.59	3252.66	3059.68	4737.92	3836.28	2948.3	7257.11	6421	3613.9	3124.05	3710.47	4048.92	3873.15	2869.01	3876.41	3124.82	3203.44	4707.49	4368.57
3.9063	3263.14	3006.08	3251.99	3059.13	4749.26	3838.93	2948.92	7257.11	6418.18	3616.56	3125.65	3714.25	4057.97	3879.98	2870.07	3879.31	3126.04	3204.7	4709.27	4371.01
3.90907	3264.03	3007.05	3252.27	3059.27	4753.19	3841.75	2949.86	7260.53	6416.48	3621.15	3127.25	3716.94	4068.34	3887.51	2870.83	3883.53	3128.66	3206.48	4706.1	4377.29
3.91191	3265.31	3007.3	3253.64	3057.09	4764.91	3843.79	2950.1	7264.68	6416.28	3625	3127.34	3719.9	4080.56	3894.04	2871.23	3887.86	3131.28	3208.82	4705.07	4384.42
3.91468	3267.44	3006.7	3255.01	3055.75	4771.65	3845.62	2949.91	7264.23	6411.75	3626.68	3127.89	3723.49	4090.5	3900.49	2872.23	3890.2	3132.58	3210.46	4704.75	4388.52
3.91746	3268.89	3007.22	3256.83	3055.88	4779.5	3849.14	2950.19	7264.96	6416.84	3628.5	3127.54	3728.1	4099.97	3909.67	2873.53	3892.75	3137.23	3212.76	4704.75	4388.98
3.92024	3271.32	3007.96	3257.94	3054.67	4788.4	3851.33	2950.61	7266.7	6422.28	3631.91	3129.9	3733.84	4109.95	3916.45	2874.69	3895.75	3140.49	3214.55	4704.78	4395.87
3.92302	3273.97	3009.9	3259.08	3056.69	4793.74	3854.08	2952.48	7270.73	6420.62	3637.95	3131.65	3735.08	4121.31	3925.33	2875.09	3898.04	3142.95	3215.53	4710.07	4399.2
3.92578	3274.41	3011.36	3258.29	3057.19	4800.19	3855.05	2954.3	7271.58	6431.6	3641.81	3132.02	3736.29	4131.36	3932.67	2875.22	3900.74	3142.75	3215.86	4711.84	4403.77
3.92856	3277.54	3012.36	3259.41	3056.48	4809.15	3855.97	2955.52	7278.14	6428.88	3644.53	3133.65	3741.02	4141.46	3938.68	2877.04	3904.12	3144.24	3219.42	4713.24	4407.59
3.93134	3280.1	3013.1	3262.01	3055.51	4815.59	3857.4	2956.97	7279.65	6423.08	3650.04	3132.87	3744.18	4149.43	3946.56	2878.23	3907.7	3146.15	3220.79	4711.1	4413.36
3.93412	3281.68	3014.57	3263.52	3054.31	4822.38	3859.75	2958.09	7290.49	6416.72	3654.65	3132.8	3749.54	4158.21	3951.95	2879.66	3911.43	3150.33	3223.14	4712.13	4413.83
3.93689	3285.59	3016.65	3266.69	3052.68	4827	3862.59	2960.24	7290.04	6419.26	3657.38	3134.26	3756.9	4168.69	3957.67	2881.35	3914.49	3152.67	3224.26	4712.5	4419.31
3.93967	3288.25	3018.61	3267.92	3051.45	4831.31	3864.28	2961.78	7295.1	6428.88	3660.83	3135.89	3759.4	4181.33	3966.04	2881.75	3918.11	3156.08	3226.84	4716.42	4425.51
3.94245	3291.78	3019.61	3268.34	3051.97	4834.17	3866.27	2961.92	7310.04	6431.17	3662.93	3136.15	3765	4188.41	3974.51	2880.85	3921.69	3160.03	3229.47	4718.54	4428.37
3.94523	3293.23	3020.35	3269.87	3050.87	4838.82	3870.34	2963.47	7317.52	6425.98	3664.97	3138.5	3768.44	4196.54	3981.33	2881.89	3924.51	3161.81	3231.69	4724.2	4434.16
3.948	3294.36	3021.72	3271.55	3051.26	4845.62	3871.15	2963.84	7319.94	6420.08	3668.75	3139.96	3771.66	4204.42	3987.93	2882.02	3926.76	3165.57	3226.27	4728.77	4439.4
3.95077	3296.52	3023.21	3271.99	3049.89	4853.82	3873.14	2966.04	7326.75	6424.17	3671.54	3140.83	3775.15	4213.3	3996.16	2881.38	3932.3	3167.42	3228.38	4731.94	4445.54
3.95355	3296.57	3024.45	3272.55	3049.37	4862.42	3874.36	2966.83	7334.29	6421.89	3672.95	3143.33	3778.79	4221.4	4005.99	2881.54	3937.06	3168.42	3232.14	4738.31	4448.22
3.95632	3298.32	3026.14	3274.08	3048.82	4868.91	3876.35	2967.86	7335.08	6419.9	3676.88	3144.82	3783.07	4227.76	4014.02	2881.94	3938.4	3172.84	3235.67	4742.21	4456.16
3.9591	3300.43	3027.03	3274.52	3049.89	4875.36	3878.84	2968.74	7329.5	6422.28	3680.37	3147.18	3784.01	4238.01	4020.64	2882.44	3942.25	3175.04	3238.44	4747.51	4459.21
3.96188	3302.67	3027.9	3276.46	3049.47	4881.1	3882.3	2970.29	7326.91	6426.99	3682.26	3148.46	3785.84	4249.17	4029.3	2884.13	3945.69	3177.4	3239.99	4751.76	4466.02
3.96465	3304.82	3028.29	3278.39	3049.6	4885.02	3887.9	2972.02	7329.66	6420.81	3684.75	3147.66	3785.58	4261.34	4035.29	2886.33	3950.77	3178.97	3245.03	4755.32	4466.75
3.96743	3308.19	3029.41	3280.21	3048.27	4887.55	3890.45	2972.86	7335.51	6416	3687.94	3149.74	3789.08	4271.05	4044.05	2886.46	3954.37	3180.82	3249.04	4760.61	4470.57
3.9702	3310.3	3032.1	3281.88	3046.25	4898.73	3892.59	2974.45	7339.79	6403.15	3688.94	3152.57	3791.27	4278.71	4051	2887.76	3959.19	3182.67	3252.14	4763.42	4473.56
3.97297	3312.4	3032.47	3284.93	3047.58	4908.06	3894.17	2976.7	7346.95	6401.21	3690.44	3154.64	3796.37	4288.65	4057.32	2889.46	3962.78	3185.02	3255.86	4762.73	4477.19
3.97574	3314.28	3034.69	3286.19	3046.64	4914.84	3896.46	2978.57	7354.1	6390	3694.23	3155.95	3798.61	4297.38	4064.04	2892.08	3967.61	3186.23	3259.17	4763.45	4479.63
3.97851	3314.32	3036.16	3287.85	3046.09	4920.28	3897.27	2980.59	7367.46	6392.27	3697.52	3159.36	3798.77	4307.64	4073	2893.62	3972.28	3186.66	3261.66	4765.89	4487.38
3.98129	3316.43	3037.26	3289.92	3046.06	4928.16	3900.28	2981.01	7366.28	6403.67	3703.45	3159.95	3800.85	4318.44	4081.09	2896.75	3978	3189.79	3264.59	4768.37	4488.76
3.98406	3318.67	3039	3292.14	3044.59	4936.05	3903.7	2983.17	7375.53	6411.91	3706.2	3160.71	3804.66	4330.74	4086.75	2897.15	3982.68	3191.43	3267.97	4770.86	4492.24
3.98684	3320.28	3040.59	3293.8	3044.98	4942.18	3907.12	2985.18	7385.68	6408.03	3706.95	3161.26	3807.64	4339.15	4093.18	2897.28	3988.29	3193.5	3271.85	4772.94	4495.34
3.98962	3322.24	3043.29	3296.97	3046.16	4952.3	3910.44	2987.43	7401.66	6397.52	3709.15	3164.17	3809	4348.04	4100.27	2897.01	3990.87	3194.79	3274.92	4777.91	4501.64
3.9924	3324.66	3043.43	3298.35	3047.07	4966.03	3913.46	2989.92	7411.37	6392.09	3711.75	3165.48	3813.27	4356.64	4105.19	2899.48	3996.25	3196.94	3278.27	4782.19	4508.19
3.99516	3327.53	3045.15	3299.75	3047.99	4972.17	3917.54	2994.28	7424.59	6394.88	3715.1	3167.55	3816.09	4361.83	4109.95	2901.56	4000.33	3198.87	3281.96	4785.39	4509.38
3.99794	3328.56	3046.63	3299.75	3047.96	4979.01	3920.45	2995.83	7419.05	6386.82	3716.4	3168.46	3817.5	4372.63	4115.67	2902.88	4004.25	3202.44	3284.61	4787.49	4515.31
4.00072	3329.58	3048.83	3301.55	3047.5	4989.14	3925.56	2996.67	7419.56	6382.75	3721.26	3170.39	3821.79	4381.96	4124.65	2903.81	4010.92	3203.87	3288.35	4789.3	4520.56
4.0035	3332.99	3052.15	3302.39	3047.89	4999.28	3927.81	2997.66	7428.32	6383.67	3726.06	3172.14	3826.22	4393.27	4130.93	2905.37	4015.33	3208.72	3291.18	4794.23	4527.43
4.00627	3334.01	3052.79	3304.75	3047.21	5004.73	3932.27	2999.49	7442.23	6393.17	3729.66	3173.16	3830.09	4400.4	4135.25	2905.77	4021.25	3212.44	3295.35	4796.71	4535.71
4.00905	3335.84	3054.3	3306.29	3048.12	5010.16	3937.13	3002.68	7442.57	6395.26	3735.71	3174.55	3831.35	4410.14	4142.03	2906.43	4025.18	3214.58	3299.38	4802.03	4541.47
4.01181	3337.54	3057	3309.61	3048.35	5016.67	3943.54	3003.05	7446.24	6386.74	3740.77	3175.42	3833.44	4419.85	4148.26	2909.33	4031.38	3215.87	3301.5	4804.85	4549.23
4.01458	3340.36	3058.25	3312.23	3049.4	5020.69	3946.88	3005.08	7445.9	6391.54	3742.17	3178.23	3838.72	4429.87	4152.08	2912.07	4035.72	3218.87	3305.57	4813.04	4556.78
4.01736	3341.24	3060.35	3315.85	3050.44	5025.03	3951.8	3007.29	7445.17	6369.83	3747.89	3179.97	3839.82	4436.32	4160.23	2913.9	4041.16	3221.24	3310.8	4810.16	4562.23
4.02012	3342.47	3062.8	3317.52	3051.23	5037.34	3956.63	3008.98	7453.21	6367.38	3751.4	3181.72	3844.89	4446.08	4165.15	2914.81	4044.28	3223.75	3313.64	4807.04	4569.52
4.0229	3343.62	3064.76	3318.36	3049.2	5048.26	3960.84	3011.75	7448.11	6365.39	3755.17	3183.47	3848.14	4457.58	4170.83	2915.47	4046.39	3226.33	3317	4809.51	4576.39
4.02578	3346.04	3066.24	3322.53	3049.2	5059.56	3965.51	3016.08	7448.57	6373.33	3758.32	3185.7	3852.38	4471.28	4176.85	2916.14	4047.33	3228.19	3320.33	4809.18	4582.84
4.02855	3348.65	3068.45	3325.03	3049.59	5064.62	3967.81	3018.25	7454.33	6365.83	3759.78	3188.83	3857.04	4481.88	4180.75	2917.04	4053.38	3226.91	3326.47	4808.15	4589.72
4.03133	3350.26	3071.4	3327.54	3050.28	5068.98	3971.03	3021.03	7464.53	6372.71	3769.68	3192.41	3862.23	4486.94	4190.16	2918.24	4058.95	3226.98	3330.3	4810.6	4597.76
4.03411	3352.06	3074.25	3331.29	3050.15	5075.52	3975.83	3024.7	7477.44	6365.01	3775.97	3191.35	3865.43	4496.29	4200.49	2919.28	4061.72	3227.56	3334.2	4815.24	4607.23
4.03688	3353.48	3076.23	3332.97	3049.04	5075.5	3981.91	3027.01	7500.57	6364.28	3780.96	3192.08	3870.41	4502.73	4208.75	2920.21	4066.64	3229.06	3336.48	4817	4609.16
4.03965	3354.9	3079.32	3334.92	3050.6	5081.36	3985.7	3031.59	7508.57	6368.82	3783.12	3193.65	3876.18	4512.93	4214.46	2920.1	4073.03	3229.79	3341.77	4814.12	4614.65
4.04242	3356.18	3083.39	3338.68	3051.94	5087.56	3992.97	3033.71	7509.02	6369.27	3783.82	3196.17	3880.44	4519.73	4219.44	2919.96	4080.12	3232.59	3344.72	4816.27	4619.57
4.04519	3357.92	3085.62	3340.91	3053.15	5095.59	3996	3035.69	7518.78	6377.5	3787.96	3198.73	3882.23	4527.97	4227.87	2921.14	4087.51	3234.09	3349.06	4822.35	4625.13
4.04796	3362.07	3087.73	3342.03	3053.54	5103.56	4001.17	3038	7531.56	6390.26	3791.98	3202.6	3887.06	4536.31	4235.75	2921.8	4092.73	3235.96	3352.01	4827.35	4632.2
4.05074	3363.89	3090.08	3344.68	3054.32	5112.72	4005.5	3039.27	7542.23	6384.83	3781.29	3204.79	3889.95	4542.99	4241.24	2922.46	4098.2	3238.32	3355.35	4832.02	4638.37
4.05352	3366.24	3092.34	3348.44	3054.81	5114.86	4010.51	3042.06	7560.59	6376.79	3785.04	3205.67	3893.57	4551.91	4247.26	2922.6	4102.16	3241.13	3360.55	4835.56	4642.85
4.05628	3367.99	3095.05	3351.5	3056.38	5115.21	4012.17	3044.99	7578.33	6373.25	3788.62	3208.81	3899.73	4561.06	4254.59	2923	4107.06	3241.92	3366.85	4843.1	4650.57
4.05906	3371.67	3098.29	3352.07	3057.98	5119.25	4015.17	3047.92	7589.32	6373.69	3791.49	3210.75	3905.64	4565.93	4265.1	2923.11	4114.83	3248.88	3371.23	4851.29	4654.98
4.06184	3373.56	3102.25	3355.83	3058.07	5114.82	4020.18	3049.62	7595.99	6373.88	3795.97	3212.84	3909.53	4576.33	4271.89	2923.88	4118.97	3251.83	3374.37	4857.74	4663.38
4.06462	3375.51	3103.87	3357.92	3057.74	5113.73	4023.38	3053.69	7613.36	6377.86	3802.06	3216.57	3914.22	4584.99	4277.63	2923.64	4124.2	3251.83	3378.87	4863.17	4671.5
4.06739	3378.33	3105.5	3360.42	3057.71	5123.63	4023.83	3057.19	7615.13	6368.32	3805.21	3219.1	3918.6	4593.98	4285.27	2924.46	4132.27	3256.07	3380.29	4864.59	4675.78
4.07015	3381.14	3107.64	3364.33	3060.09	5125.08	4027.19	3058.66	7626.35	6373.11	3807.22	3221.08	3923.81	4604.73	4290.89	2924.83	4137.97	3258.95	3384.68	4867.46	4681.47
4.07292	3382.69	3109.87	3365.74	3060.91	5132.01	4030.39	3062.78	7642.33	6397.84	3813.17	3225.26	3931.79	4616	4298.37	2925.88	4142.85	3263.26	3386.39	4874.22	4688.48
4.0757	3385.37	3110.61	3366.58	3061.27	5144.04	4031.36	3064.68	7664.77	6392.84	3816.86	3227.64	3936.42	4624.48	4303.45	2928.09	4149.46	3266.22	3387.99	4882.87	4695.88
4.07848	3388.19	3112.72	3369.38	3062.05	5148.38	4034.07	3066.57	7669.05	6384.79	3822.73	3232.85	3938.95	4634.97	4310.46	2929.55	4155.49	3270.61	3392.63	4887.17	4704.02
4.08124	3390.4	3115.83	3371.34	3061.36	5151.64	4038.37	3068.98	7679.62	6382.42	3826.73	3238.87	3941.48	4643.42	4321.38	2931.28	4162.39	3273.56	3394.92	4891.84	4714.59
4.08402	3392.82	3117.96	3374.42	3061.45	5156.03	4042.02	3071.02	7695.8	6386.97	3830.04	3241.4	3943.75	4646.76	4328.8	2933.23	4168.26	3275.08	3399	4898.28	4720.97
4.0868	3394.09	3119.71	3377.78	3062.11	5156.05	4045.31	3073.49	7710.09	6397.2	3832.73	3241.65	3947.03	4652.46	4338.76	2932.99	4173.61	3275.94	3401.93	4905.44	4725.84
4.08957	3394.96	3120.72	3380.71	3062.5	5161.52	4049.37	3075.01	7710.25	6399.48	3839.52	3244.52	3947.67	4660.72	4344.77	2934.05	4178.91	3280.56	3405.19	4912.98	4731.77
4.09234	3396.23	3122.96	3383.07	3062.37	5174.38	4049.98	3077.34	7720.95	6394.58	3839.99	3247.06	3950.48	4667.8	4353.19	2936.02	4181.67	3285.68	3409.69	4918.01	4738.73
4.0951	3398.65	3124.85	3384.61	3063.15	5180.62	4053.28	3080.14	7734.22	6396.67	3843.63	3248.82	3958.67	4675.56	4362.61	2941.26	4184.05	3289.57	3413.09	4926.3	4742.82
4.09787	3400.32	3127.47	3388.67	3063.58	5182.83	4057.39	3082.75	7745.99	6397.11	3845.47	3252.57	3962.9	4678.93	4372.48	2944.54	4191.13	3289.79	3417.89	4930.63	4749.47
4.10065	3400.71	3129.22	3390.92	3064.66	5181.37	4061.37	3085.93	7754.07	6403.27	3851.91	3254.85	3968	4682.46	4379.25	2948.37	4198.55	3289.86	3422.12	4938.55	4756.16
4.1035	3404	3130.23	3395.09	3066.39	5188.33	4065.67	3090.87	7759.68	6410.79	3856.32	3255.06	3972.81	4688.99	4385.51	2950.21	4201.97	3291.95	3427.76	4945.75	4765.74
4.10627	3405.06	3133.23	3395.53	3067.47	5192.71	4067.82	3094.25	7773.34	6420.16	3858.72	3254.68	3973.92	4699.06	4390.01	2952.85	4207.41	3297.59	3433.83	4952.21	4767.81
4.10904	3406.39	3134.72	3397.65	3069.5	5200.46	4071.36	3099.16	7785.43	6415.16	3861.51	3256.59	3979.02	4705.48	4399.27	2955.08	4213.14	3301.64	3439.93	4958.68	4772.8
4.11182	3407.66	3136.48	3402.14	3070.94	5202.24	4074.18	3102.06	7807.46	6423.22	3867.47	3258.69	3982.44	4712.2	4406.13	2957.88	4217.18	3304.68	3444.6	4966.27	4778.54
4.11459	3409.74	3138.36	3404.53	3073.23	5197.48	4078.29	3101.86	7824.63	6424.78	3870.41	3259.09	3985.2	4718.4	4407.97	2959.82	4221.19	3309.74	3448.73	4969.14	4784.96
4.11737	3412.3	3140.74	3408.45	3072.15	5199.33	4082.57	3102.32	7827.17	6421.33	3869.49	3261.08	3984.98	4724.55	4410.33	2963.11	4226.18	3312.42	3454.53	4973.14	4787.03
4.12014	3414.5	3143.46	3412.93	3073.85	5212.22	4084.12	3106.9	7845.12	6399	3873.98	3263.62	3986.4	4729.58	4418.52	2966.94	4232.44	3316.41	3458.35	4979.61	4789.03
4.12291	3415.43	3145.33	3417.29	3074.89	5214.41	4087.3	3111.45	7842.84	6382.42	3878.62	3267.72	3989.82	4738.1	4428.56	2971.58	4239.73	3320.83	3463.46	4983.61	4794.16
4.12569	3417.76	3148.21	3419.67	3075.98	5225.07	4091.26	3112.73	7844.51	6378.24	3884.07	3271.28	3991.92	4745.97	4438.83	2974.48	4248.97	3326.63	3467.59	4984	4803.02
4.12846	3418.49	3151.07	3425.17	3077.11	5233.1	4091.67	3116.32	7856.12	6379.5	3885.73	3272.6	3991.94	4753.79	4447.46	2978.16	4256	3328.45	3471.71	4983.31	4810.1
4.13123	3419.42	3151.95	3428.54	3076.42	5233.48	4098.69	3119.57	7870.65	6376.88	3888.07	3276.18	3994.55	4762.11	4453.3	2980.41	4261.3	3332.66	3477.38	4986.18	4816.66
4.13409	3420.89	3154.45	3432.34	3076.55	5237.05	4102.07	3123.05	7889.8	6381.49	3893.06	3278.76	4001.08	4774.79	4459.67	2981.35	4268.5	3336.87	3480.49	4986.59	4824.5
4.13687	3424.38	3157.84	3434.76	3077.47	5238.13	4106.03	3127.24	7892.75	6380.23	3895.62	3280.91	4005.81	4785.26	4467.49	2983.74	4276.89	3338.62	3485.04	4990.19	4828.84
4.13964	3426.57	3159.46	3436.44	3079.03	5252.89	4110.81	3131.78	7906.43	6382.7	3902.61	3281.75	4011.5	4795.79	4474.51	2984.81	4284.01	3340.22	3491.87	4993.45	4839.27
4.14242	3428.98	3162.46	3438.84	3078.82	5255.09	4112.97	3133.69	7917.01	6390.65	3908.38	3284.73	4015.69	4802.06	4481.8	2987.45	4291.46	3341.6	3496.16	5004.31	4848.17
4.14519	3430.78	3162.98	3442.08	3079.39	5256.15	4117.39	3137.6	7927.34	6386.48	3918.45	3286.98	4018.46	4811.11	4489.59	2990.62	4299.7	3347.2	3500.29	5007.63	4856.86
4.14796	3431.68	3164.86	3445.89	3080.04	5273.89	4117.22	3139.38	7934.42	6389.29	3925.09	3288.99	4023.52	4819.13	4497.54	2993.37	4308.45	3352.07	3505.54	5013.41	4861.42
4.15074	3435.46	3168.87	3449.4	3080.86	5280.53	4121.04	3140.86	7938.85	6393.7	3927.68	3292.61	4028.8	4826.68	4507.2	2994.94	4317.49	3351.64	3511.5	5017.78	4862.49
4.15351	3437.12	3173.38	3454.21	3081.29	5281.62	4123.65	3144.97	7953.98	6393.07	3934.64	3296.04	4035.13	4833.64	4519.6	2995.08	4326.78	3354.78	3515.9	5024.35	4865.52
4.15628	3439.13	3175.13	3455.63	3081.16	5293.44	4128.85	3146.46	7964.63	6393.8	3937.15	3296.48	4039.4	4838.67	4527.46	2996.67	4332.75	3357.11	3520.64	5024	4871.67
4.15906	3440.87	3177.27	3458.59	3079.26	5304.93	4134.79	3147.81	7976.57	6403.31	3943.09	3297.22	4047.31	4843.93	4536.5	2998.25	4339	3361.7	3525.09	5027.26	4884.51
4.16184	3442.61	3180.67	3462.67	3080.77	5308.25	4135.89	3148.58	7996.62	6397.63	3951.06	3297.66	4055.29	4853.86	4546	2999.46	4347.64	3363.52	3529.64	5034.14	4893.76
4.16461	3444.87	3183.44	3464.94	3080.47	5317.54	4139.45	3150.78	8014.71	6401.61	3958.16	3300.5	4060.53	4859.84	4555.93	3003.31	4355.77	3367.46	3533.21	5035.25	4899.09
4.16739	3446.77	3184.97	3467.33	3083.25	5332.01	4144.24	3153.04	8021.25	6402.77	3963.41	3301.34	4068.7	4865.37	4566.75	3006.61	4360.46	3372.06	3538.05	5044.61	4907.74
4.17016	3447.49	3187.61	3470.85	3085.68	5339.15	4148.38	3155.16	8026.41	6400.59	3973.38	3305.02	4073.48	4873.84	4574.29	3009.12	4368.02	3374.91	3543.5	5054.43	4915.17
4.17292	3448.07	3191.12	3475.82	3087.29	5351.05	4150.71	3158.14	8022.53	6398.11	3981.93	3308.01	4078.65	4882.96	4583.02	3011.23	4373.05	3379.14	3548.83	5066.44	4921.38
4.1757	3450.54	3195.26	3474.25	3086.6	5360	4157.03	3161.06	8034.89	6409.66	3982.8	3310.66	4081.44	4891.08	4594.33	3012.28	4379.17	3382.86	3555.67	5077.7	4926.72
4.17848	3452.87	3199.03	3478.21	3087.25	5361.8	4160.56	3164.96	8047.02	6413.11	3988.93	3313.21	4087.96	4896.82	4601.59	3011.88	4386.99	3385.94	3558.8	5082.04	4933.3
4.18126	3453.06	3201.17	3482.33	3088.3	5370.75	4165	3168.23	8056.07	6421.37	3997.83	3315.03	4092.43	4906.23	4605.41	3010.69	4394.33	3389.89	3565.09	5091.16	4936.71
4.18402	3455.2	3205.71	3487.14	3089.6	5382.27	4167.46	3171.16	8062.47	6413.02	4005.87	3314.49	4099.19	4913.96	4608.93	3012.42	4399.37	3389.66	3570.97	5098.48	4942.53
4.1868	3457.06	3207.59	3490.54	3088.95	5387.92	4169.45	3173.65	8074.04	6413.11	4011.86	3315.08	4101.01	4920.08	4615.51	3016.81	4408.69	3390.32	3579.28	5100.31	4950.85
4.18958	3457.25	3211.49	3491.81	3090.26	5399.49	4172.33	3176.78	8091.52	6414.48	4014.47	3316.85	4104.26	4927.53	4627.8	3020.54	4415.94	3391.64	3585.63	5105.02	4960.63
4.19235	3458.44	3214.78	3495.77	3090.48	5401.33	4177.23	3178.22	8097.35	6412.24	4021.81	3319.16	4109.35	4932.77	4639.69	3021.71	4421.62	3392.08	3590.38	5107.23	4969.62
4.19513	3459.21	3217.8	3501.16	3092.04	5409.13	4181.06	3181.93	8118.44	6405.25	4031.05	3320.53	4113.81	4941.1	4645.21	3021.98	4429.37	3395.16	3594.97	5104.68	4983.61
4.19789	3462.63	3219.81	3506.27	3093.65	5412.84	4184.61	3183.99	8136.04	6395.98	4035.78	3322.6	4119.14	4949.89	4654.34	3025.94	4434.57	3398.96	3600.41	5110.89	4995.04
4.20075	3463.91	3222.22	3507.27	3094.44	5422.56	4189.97	3186.64	8133.37	6398.7	4046.52	3324.27	4123.32	4956.09	4664.49	3028.05	4441.65	3399.62	3605.58	5109.48	5002.32
4.20353	3465.76	3223.74	3510.79	3095.39	5432.98	4194.13	3192.57	8144.2	6397.97	4054.69	3327.12	4130.08	4961.86	4669.45	3029.11	4450.18	3405.05	3612.66	5113.89	5012.71
4.2063	3469.8	3225.13	3512.49	3095.39	5433.02	4199.21	3193.49	8142.76	6390.55	4057.16	3329.38	4134.66	4963.34	4676.18	3031.11	4459.02	3408.13	3619.13	5120.49	5016.67
4.20907	3473.79	3228.92	3516.62	3096.87	5443.51	4204.25	3193.49	8150.36	6391.81	4068.28	3332.53	4139.44	4966.98	4682.5	3032.57	4468.38	3412.16	3623.76	5134.75	5028.5
4.21184	3475.83	3230.94	3520.18	3098.05	5450.23	4210.92	3195.13	8162.16	6395.16	4071.67	3332.63	4145.75	4973.86	4690.31	3034.58	4472.97	3415.47	3629.66	5132.97	5034.54
4.21462	3478.35	3232.58	3523.6	3098.35	5454.33	4214.67	3197.55	8174.66	6397.24	4074.94	3335.09	4147.97	4978.58	4694.06	3035	4480.23	3418.56	3633	5134.45	5039.2
4.2174	3478.87	3235.48	3527.57	3098.83	5462.17	4220.53	3198.12	8184.69	6401.5	4084.76	3337.01	4152.3	4984.02	4690.32	3037.93	4485.41	3420.1	3637.78	5143.99	5046.71
4.22016	3480.72	3239.15	3531.57	3098.14	5473.06	4222.23	3200.57	8196.15	6400.3	4090.88	3339.72	4156.55	4985.86	4697.3	3042.21	4492.19	3424.65	3645	5146.92	5050.36
4.22293	3485.15	3241.8	3534.97	3098.14	5485.09	4225.04	3201.29	8194.14	6402.76	4099.01	3340.6	4159.67	4993.9	4704.24	3046.45	4500.72	3427.23	3650.6	5153.51	5059.25
4.2257	3488.43	3245.22	3538.84	3098.36	5496.43	4232.5	3204.72	8193.21	6409.03	4105.14	3343.66	4160.85	4995.01	4711.57	3049.78	4506.25	3431.5	3655.52	5160.86	5071.51
4.22847	3491.76	3249.91	3542.25	3099.19	5497.2	4233.09	3209.22	8200.53	6409.76	4108.81	3346.56	4165.9	4999.03	4710.8	3050.73	4512.12	3435.84	3659.87	5163.46	5078.38
4.23124	3493.86	3251.18	3544.98	3099.88	5502.82	4233.23	3211.73	8212.22	6415.53	4115.74	3349.57	4174.11	5006.63	4713.23	3052.2	4518.44	3438.71	3663.37	5167.12	5085.05
4.23402	3496.05	3253.85	3546.58	3100.84	5505.47	4233.95	3214.81	8223.5	6417.71	4118.23	3351.29	4174.65	5015.72	4718.56	3056.06	4524.31	3444.23	3667.14	5176.66	5096.57
4.23679	3498.19	3256.01	3549.42	3101.27	5518.61	4236.13	3216.4	8228.85	6420.67	4122.21	3353.71	4176.55	5019.37	4723.32	3059.4	4531.16	3448.58	3670.62	5179.98	5104.59
4.23956	3500.05	3258.81	3553.55	3101.88	5530.68	4241.1	3219.4	8229.3	6428.2	4126.03	3354.74	4180.81	5028.46	4727.18	3059.51	4538.99	3452.64	3675.56	5190.29	5109.4
4.24233	3501.77	3261.22	3557.7	3104.67	5531.73	4241.74	3219.55	8253.64	6439.25	4129.55	3357.11	4184.1	5031.72	4730.5	3061.12	4547.26	3457.44	3679.49	5203.49	5115.23
4.2451	3503.48	3263.9	3562.85	3106.98	5538.11	4248.32	3221.54	8259.78	6450.53	4137.19	3360.36	4188.35	5039	4736.61	3063.02	4553.65	3461.57	3684.25	5213.41	5119.31
4.24787	3507.06	3265.18	3566.41	3107.11	5547.17	4254.83	3224.86	8262.31	6451.07	4150.86	3361.69	4195.58	5045.53	4740.87	3066.63	4557.98	3463.78	3688.03	5216.77	5127.67
4.25065	3510.35	3269.37	3567.71	3107.76	5541.5	4256.65	3228.53	8258.48	6457.79	4164.85	3364.16	4200.98	5048.13	4747.17	3070.82	4566.61	3466.52	3692.97	5226.7	5139.31
4.25351	3512.83	3271.92	3571.69	3108.46	5547.91	4258.16	3232.46	8263.33	6457.35	4173.89	3366.48	4205.46	5057.64	4753.61	3074.84	4576.17	3470.95	3695.89	5236.64	5151.66
4.25629	3515.78	3274.21	3574.84	3109.42	5556.18	4263.56	3233.9	8261.57	6456.76	4185.46	3369.99	4209.73	5063.89	4760.62	3077.79	4583.24	3477.24	3699.84	5245.82	5158.94
4.25907	3517.88	3275.36	3580.28	3109.68	5561.05	4267.49	3236.07	8264.52	6470.49	4190.44	3371.68	4213.03	5068.98	4769.3	3081.8	4588.37	3483.39	3704.82	5251.33	5165.04
4.26185	3518.17	3279.81	3585	3110.34	5565.93	4270.57	3238.09	8270.29	6468.68	4197.08	3375.54	4216.33	5074.85	4778.24	3084.92	4594.92	3488.42	3709.48	5259.12	5170.4
4.26462	3521.37	3283.13	3587.74	3112.52	5572.32	4275.69	3241.04	8273.48	6473.42	4197.71	3377.27	4217.88	5085.76	4788.37	3087.64	4602.94	3495.47	3716.09	5266.12	5178.31
4.2674	3523.43	3284.04	3588.17	3113.43	5576.84	4278.44	3243.21	8282.85	6469.71	4203.9	3381.67	4222.46	5087.64	4791.36	3090.88	4607.55	3501.84	3721.04	5274.29	5181.63
4.27018	3524.91	3286.07	3590.62	3114.52	5591.24	4285.56	3245.09	8273.11	6468.98	4210.89	3383.56	4223.67	5093.46	4796.17	3092.88	4612.69	3507.71	3726.88	5279.83	5187.82
4.27294	3528.73	3289	3592.77	3115.7	5594.64	4291.64	3248.74	8277.53	6469.66	4219.75	3385.09	4224.52	5097.12	4797.84	3094.24	4622.97	3511.58	3732.73	5290.56	5192.9
4.27572	3530.6	3291.41	3594.92	3116.88	5605.97	4296.63	3252.83	8286.8	6476.78	4221.15	3386.72	4229.26	5102.61	4801.96	3097.48	4631.95	3513.36	3739.74	5297.6	5203.36
4.2785	3532.46	3293.44	3596.06	3116.57	5614.27	4301.29	3254.14	8273.04	6483.45	4229.98	3390.63	4232.35	5111.76	4806.78	3100.45	4641.42	3519.16	3746.17	5302.04	5215.53
4.28128	3534.7	3296.37	3599.78	3116.92	5614.62	4303.82	3256.01	8242.53	6484.13	4232.74	3394	4234.05	5119.81	4813.04	3103.27	4648.8	3523.1	3751.13	5312.02	5221.82
4.28405	3538.96	3299.44	3601.07	3117.89	5618	4306.97	3259.55	8270.59	6489.25	4235.97	3396.28	4236.85	5125.65	4817.18	3104.9	4658.62	3525.12	3755.24	5323.13	5231.08
4.28683	3540.97	3300.7	3602.52	3117.8	5617.96	4311.35	3263.3	8281.48	6487.78	4241.45	3398.62	4242.03	5131.53	4823.76	3107.47	4665.26	3528.47	3761.55	5325.75	5238.52
4.28961	3544.56	3302.5	3602.51	3115.05	5617.92	4316.68	3266.03	8283.02	6498.08	4243.97	3399.12	4247.33	5143.6	4831.6	3110.84	4670.72	3531.15	3769.29	5336.49	5243.53
4.29239	3547.17	3306.08	3601.62	3117.32	5622.94	4320.82	3266.32	8294.66	6501.64	4247.1	3403.48	4251.7	5143.99	4837.3	3113.53	4677.21	3531.74	3774.55	5349.49	5254.49
4.29516	3549.42	3308	3599.17	3117.97	5625.93	4326.49	3269.63	8301.18	6506.47	4256.31	3406.86	4255.1	5149.54	4839.68	3114.87	4683.97	3536.06	3778.67	5355.09	5267.69
4.29794	3552.24	3312.19	3601.2	3119.72	5630.46	4328.55	3274.31	8305.57	6522.14	4265.58	3411.48	4258.67	5153.94	4843.15	3116.62	4688.46	3538.07	3784.99	5356.59	5268.8
4.30072	3553.83	3315.27	3604.5	3120.37	5649.47	4329.51	3276.2	8307.9	6521.26	4276.17	3414.21	4262.2	5159.41	4846.14	3119.72	4696.21	3539.11	3793.24	5359.91	5277.89
4.3035	3556.04	3317.32	3606.07	3122.38	5658.15	4335.66	3280.31	8293.28	6522.23	4279.75	3417.24	4267.21	5165.35	4849.96	3120.67	4702.82	3538.07	3797.38	5369.92	5286.65
4.30628	3556.61	3319.63	3607.8	3122.77	5660.8	4340.77	3283.63	8298	6518.56	4287.09	3418.13	4274.41	5167.53	4857.16	3123.13	4710.77	3541.35	3801.93	5380.3	5292.75
4.30905	3559.11	3322.94	3609.83	3122.38	5662.28	4345.73	3286.67	8309.58	6518.89	4296.04	3420.02	4276.67	5171.55	4862.08	3126.23	4718.72	3545.22	3807.07	5388.17	5301.28
4.31182	3560.13	3326.52	3615.45	3124.22	5670.26	4351.08	3289.04	8316.51	6520.45	4303.24	3421.37	4282.59	5179.63	4868.27	3129.06	4726.52	3546.94	3813.39	5403.38	5309.25
4.3146	3562.24	3328.33	3618.63	3125.13	5679.38	4355.15	3290.87	8327.25	6526.85	4306.05	3423.41	4288.77	5182.2	4869.24	3131.5	4729.93	3551.12	3820.17	5414.95	5318.26
4.31738	3565.76	3331.14	3622.67	3127.41	5684.61	4356.96	3293.19	8347.87	6529.5	4305.56	3425.6	4296.44	5182.24	4872.31	3134.31	4739.48	3555.22	3829.33	5422.09	5327.74
4.32015	3569.88	3333.56	3627.27	3127.1	5691.82	4358.06	3296.09	8364.07	6531.41	4311.43	3429.29	4301.05	5194.36	4877.8	3136.35	4749.85	3558.8	3836.59	5430.36	5337.32
4.32293	3572.57	3335.64	3630.46	3128.89	5693.38	4363.14	3298.19	8384.3	6519.2	4317.27	3433.62	4307.08	5199.5	4885.32	3137.03	4755.73	3562.61	3842.82	5440.06	5347.55
4.3257	3573.77	3338.97	3632.92	3130.07	5694.56	4364.86	3301.45	8388.36	6512.27	4323.14	3436.07	4313.83	5209.05	4889.37	3140.29	4763.86	3567.33	3851.27	5440.4	5359.1
4.32847	3574.32	3340.25	3636.09	3130.99	5701.03	4368.44	3304.2	8392.29	6496.7	4324.41	3438.26	4315.91	5219.4	4893.21	3143.28	4770.06	3569.78	3856.21	5448.67	5367.58
4.33125	3576.48	3342.03	3640.43	3131.25	5707.43	4372.23	3305.5	8392.63	6492.32	4332.81	3438.66	4319.24	5228.24	4897.83	3146.39	4770.86	3575.46	3863.18	5454.26	5372.44
4.33402	3577.29	3343.98	3645.06	3132.87	5704.82	4379.61	3308.33	8395.65	6495.88	4343.69	3441.69	4320.56	5229.7	4912.71	3146.27	4776.34	3578.17	3866.29	5457.99	5377.65
4.3368	3580.41	3346.4	3649.25	3135.01	5707.82	4386.7	3311.66	8387.19	6502.17	4352.67	3442.88	4323.97	5232.28	4916.51	3147.92	4779.39	3581.31	3868.06	5463.6	5386.27
4.33956	3583.4	3347.68	3653.87	3136.11	5714.31	4390.44	3315.43	8396.42	6503	4358.48	3445.68	4329.58	5236.67	4924.05	3148.74	4781.07	3584.23	3871.66	5471.86	5392.13
4.34234	3585.38	3351.03	3658.5	3137.55	5723.76	4393.56	3319.43	8410.5	6510.12	4365.41	3448.78	4333.16	5240.37	4931.96	3151.04	4782.17	3587.3	3878.06	5483.11	5402.64
4.34512	3586.97	3353.22	3663.42	3140.31	5731.34	4400.76	3321.39	8427.2	6514.76	4370.48	3451.73	4335.53	5243.68	4936.35	3151.58	4791.43	3591.58	3883.26	5490.62	5414.9
4.34789	3588.21	3355.14	3665.59	3142.63	5738.19	4405.7	3325.61	8431.27	6513.91	4379.85	3453.31	4339.77	5249.23	4941.89	3154.68	4800.4	3594.2	3885.65	5505.99	5422.61
4.35067	3590.43	3356.68	3666.47	3142.54	5748.48	4412.77	3330.4	8443.4	6523.1	4384.6	3454.42	4343.16	5249.57	4950.04	3155.38	4806.24	3601.86	3889.52	5517.28	5428.77
4.35344	3592.99	3358.36	3669.55	3143.68	5757.65	4420.37	3331.2	8445.41	6525.29	4389.22	3457.66	4349.68	5257.32	4953.18	3154.73	4817.61	3606.66	3893.12	5530.79	5431.59
4.35621	3596.49	3360.91	3675.2	3144.21	5765.24	4425.23	3336.87	8445.37	6532.66	4398.8	3460.71	4356.63	5264.68	4953.54	3158.25	4824.96	3611.64	3897.26	5537.54	5441.61
4.35898	3598.23	3362.86	3675.51	3145.26	5769.83	4427.73	3337.74	8470.32	6531.81	4405.41	3462.05	4358.76	5268.77	4958.5	3160.85	4833.48	3612.62	3902.33	5543.19	5449.71
4.36174	3600.88	3365.82	3678.87	3147.05	5771.66	4428.84	3338.32	8486.99	6538.21	4408.05	3462.29	4364.14	5273.25	4964.16	3163.16	4839.02	3616.76	3909.03	5549.26	5458.29
4.36452	3604.42	3367.47	3681.92	3148.55	5777.04	4435.1	3341.09	8484.29	6539.5	4414.71	3465.84	4368.39	5283.94	4973.79	3165.21	4843.16	3617.74	3917.25	5557.91	5459.47
4.3673	3607.22	3369.93	3686.72	3150.3	5782.07	4440.54	3345.6	8468.19	6535.05	4423.95	3468.35	4372.21	5292.14	4982.21	3166.31	4852.66	3618.57	3921.56	5570.36	5463.48
4.37007	3608.17	3371.86	3689.91	3152.97	5790.12	4441.65	3349.52	8449.86	6529.18	4429.8	3468.59	4375.38	5305.48	4985.72	3167.54	4856.19	3618.79	3927.34	5577.91	5469.61
4.37284	3609.03	3374.69	3693.12	3155.38	5792.74	4445.56	3351.28	8453.06	6530.89	4437.84	3471.49	4379.89	5312.14	4992.16	3170.67	4862.4	3620.14	3932.87	5591.9	5475.88
4.3756	3610.48	3376.75	3700.4	3157.01	5801.93	4447.15	3353.9	8456.3	6530.87	4448.71	3475.94	4383.8	5315.85	5000.24	3174.62	4871.57	3621.71	3936.92	5597.6	5485.51
4.37837	3612.75	3377.93	3702.87	3159.6	5814.99	4450.62	3355.51	8473.07	6526.65	4454.31	3477.44	4390.87	5321.78	5006.79	3177.63	4876.83	3625.32	3939.47	5610.85	5497.04
4.38123	3614.56	3380.77	3708.26	3161.75	5811.09	4455.35	3356.74	8480.59	6505.64	4462.54	3481.45	4399.2	5322.17	5012.03	3179	4883.24	3627.29	3945.15	5621.84	5502.24
4.384	3614.84	3383.98	3711.9	3162.94	5811.78	4458.35	3360.39	8479.63	6489.12	4467.5	3485.51	4407.07	5332.55	5017.72	3180.92	4892.43	3627.95	3951.87	5635.82	5504.23
4.38678	3616.58	3387.6	3716.13	3161.26	5816.83	4462.79	3361.55	8485.26	6481.27	4473.25	3488.77	4413.53	5337	5025.79	3184.05	4899.66	3634.59	3959.04	5643.41	5512.13
4.38955	3620.02	3389.66	3720.51	3162.98	5821.52	4465.64	3364.25	8485.23	6483.27	4486.3	3493.09	4419.36	5346.32	5034.44	3185.68	4909.02	3640.03	3962.76	5644.22	5516.43
4.39233	3622.54	3393.14	3724.16	3163.81	5824.89	4472.74	3370.23	8498.68	6493.74	4499.37	3496.8	4419.44	5353.39	5040.05	3187.87	4917.19	3644.02	3966.94	5648.4	5524.1
4.3951	3626.9	3394.43	3728.24	3164.69	5830.68	4478.16	3372.5	8518.84	6497.51	4512.75	3498.81	4423.21	5362.32	5048.83	3191.54	4928.4	3646.89	3971	5654.09	5529.22
4.39788	3629.85	3397.17	3732.04	3166.57	5840.3	4484.75	3375.79	8549.56	6501.13	4520.61	3501.71	4431.97	5369.39	5054.99	3193.18	4937.81	3649.46	3975.97	5665.48	5529.17
4.40064	3632.52	3399.36	3735.11	3167.94	5850.26	4489.68	3377.98	8556.99	6494.77	4529.64	3507.29	4434.36	5373.13	5061.47	3194.81	4945.27	3653.54	3980.78	5665.84	5531.78
4.40342	3634.97	3401.29	3739.5	3169.17	5854.57	4495.06	3380.53	8562.56	6489.53	4537.68	3513.47	4437.13	5382.07	5064.33	3198.51	4952.03	3655.56	3988.45	5664.74	5530.69
4.40627	3636.79	3403.08	3745.5	3171.11	5870.4	4497.72	3385.79	8580.62	6510.31	4545.76	3517.65	4439.21	5387.24	5065.1	3203.54	4958.63	3658.14	3991.76	5668.96	5529.32
4.40905	3639.17	3404	3747.69	3173.57	5879.15	4499.76	3387.99	8597.33	6519.38	4547.47	3522.27	4442.97	5390.94	5066.03	3206.27	4964.63	3659.8	3997.01	5673.06	5532.73
4.41182	3640.81	3404.64	3748.86	3175.2	5887.75	4497.97	3389.67	8607.48	6528.43	4553.37	3525.19	4452.28	5401.47	5071.43	3209.14	4969.88	3662.76	4001.99	5682.57	5537.61
4.41458	3644.01	3407.25	3750.17	3177.22	5903.96	4503.06	3391.28	8613.94	6537.14	4558.01	3527.78	4456.64	5408.16	5073.35	3214.18	4975	3668.15	4004.56	5697.37	5540.03
4.41736	3644.97	3410.36	3753.54	3178.85	5917.5	4504.99	3393.03	8630.97	6543.15	4566.51	3531.51	4462.49	5412.69	5079.29	3218.43	4979.3	3670.49	4008.92	5707.3	5545.62
4.42014	3648.35	3412.16	3755.29	3179.87	5926.86	4509.46	3395.23	8651.23	6546.29	4568.66	3533.88	4468.25	5415.61	5089.68	3219.67	4987.4	3673.07	4011.83	5706.98	5553.31
4.4229	3649.71	3414.86	3756.02	3181.81	5940.03	4511.5	3397.06	8676.11	6556.41	4567.65	3536.44	4471.96	5419	5097.6	3222.95	4990.73	3674.97	4014.87	5715.4	5560.43
4.42567	3652.77	3417.85	3749.02	3182.77	5947.01	4515.77	3399.41	8684.16	6557.15	4572.82	3540.08	4477.03	5427.24	5103.42	3225.41	4998.71	3678.75	4021.95	5728.32	5569.32
4.42844	3657.51	3421.23	3750.92	3184.93	5957.1	4521.06	3404.09	8695.64	6564.44	4574.01	3542.31	4483.89	5435.84	5106.42	3228.56	5004.02	3682.26	4025.45	5742.06	5576.44
4.43122	3660.86	3422.25	3753.26	3186.96	5966.44	4526.16	3406.29	8711.92	6568.4	4575.64	3548.58	4488.86	5439.54	5117.09	3233.35	5014.98	3686.5	4029.47	5745.53	5581.72
4.43398	3662.86	3424.46	3755.9	3190.75	5974.58	4526.45	3407.62	8723.76	6542.37	4578.49	3552.63	4491.1	5443.69	5118.09	3237.32	5025.28	3688.1	4033.11	5742.9	5589.04
4.43676	3663.25	3427.96	3761.17	3193.04	5976.49	4530.87	3410.1	8733.42	6536.5	4585.98	3555.85	4498.37	5452.63	5124.09	3239.81	5034.38	3690.07	4039.86	5752.48	5599.79
4.43954	3665.68	3430.03	3763.95	3195.25	5983.49	4531.51	3414.58	8742.07	6541.25	4585.98	3559.9	4500.1	5453.82	5129.26	3241.04	5036.02	3691.42	4040.41	5761.62	5608.16
4.44231	3667.39	3433.8	3767.63	3198.56	5985.44	4534.33	3418.18	8751	6551.23	4594.41	3563.94	4504.87	5460.89	5130.14	3240.23	5038.48	3694.47	4038.86	5768.56	5612.97
4.44508	3667.85	3437.19	3771.6	3200.06	5988.14	4538.32	3421.12	8755.46	6557.78	4604.65	3567.99	4513.39	5467.66	5130.04	3240.78	5047.83	3699.77	4042.15	5779.23	5621.32
4.44785	3668.71	3439.13	3774.83	3200.46	5999.81	4544.84	3423.98	8776.25	6555.77	4611.42	3572.19	4516.53	5470.68	5133.93	3244.34	5055.97	3702.73	4046.41	5790.35	5626.66
4.45063	3670.75	3439.4	3776.6	3202.8	6002.11	4550.58	3425.67	8786.41	6564.71	4619.25	3575.58	4520.91	5479.69	5134.98	3247.64	5059.48	3704.87	4050.68	5798.4	5630.53
4.45341	3675.93	3440.83	3780.85	3205.5	6002.51	4554.73	3429.27	8802.69	6568.46	4618.85	3577.69	4526.45	5485.29	5136.95	3249.97	5069.97	3706.16	4054.93	5802.66	5638.17
4.45618	3676.07	3442.66	3784.82	3207.84	6014.28	4560.67	3434.34	8822.19	6569.12	4620.75	3580.26	4529.05	5493.61	5136.15	3252.02	5082.98	3712.62	4059.62	5811.53	5648.68
4.45896	3677.6	3442.9	3789.52	3206.65	6025.6	4562.87	3437.73	8840.14	6574.62	4622.24	3580.87	4532.95	5500	5138.42	3253.94	5090.99	3714.7	4066.86	5823.82	5657.14
4.46173	3680	3443.95	3792.89	3208.15	6042.77	4564.82	3442.07	8846.19	6576.4	4617.01	3582.53	4535.29	5502.27	5140.94	3256.96	5098.16	3712.79	4071.9	5836.5	5668.53
4.46459	3681.89	3446.94	3794.81	3209.52	6050.2	4566.77	3445.01	8852.69	6571.34	4613.88	3586.44	4540.18	5510.94	5139.01	3260.26	5102.5	3714.7	4076.17	5846.12	5684.32
4.46735	3683.25	3448.75	3799.06	3211.03	6054.96	4569.69	3447.51	8869.1	6575.36	4620.09	3590.8	4543.39	5512.08	5141.77	3262.6	5107.04	3713.7	4078.75	5852.67	5695.57
4.47013	3686.47	3452.53	3803.03	3211.95	6067.39	4571.89	3449.94	8869.95	6572.82	4630.04	3593.79	4543.39	5517.35	5142.99	3263.83	5112.04	3713.08	4084.4	5858.44	5697.21
4.47291	3686.79	3454.51	3804.95	3215.1	6074.83	4573.16	3449.36	8877.08	6573.65	4642.82	3598.01	4547.89	5523.35	5142.99	3267.25	5116.75	3715.96	4088.54	5869.13	5694.81
4.47569	3689.69	3456.04	3809.51	3215.62	6085.04	4580.19	3453.48	8884.44	6584.57	4644.32	3601.32	4552.79	5530.91	5147.28	3270.7	5124.62	3718.75	4092.61	5879.49	5703.58
4.47845	3692.66	3460.74	3813.17	3216.69	6090.57	4582.68	3458.13	8880.81	6591.94	4646.83	3604.1	4555.78	5529.77	5147.82	3272.79	5130.11	3721.11	4097.03	5887.17	5714.7
4.48122	3694.56	3463.09	3815.84	3219.17	6088.65	4587.28	3461.67	8874.75	6587.09	4645.46	3599.67	4558.18	5540.67	5153.36	3278.02	5134.98	3723.99	4100.25	5896.81	5723.56
4.484	3695.13	3464.52	3816.88	3221.2	6100.12	4592.21	3466.02	8885.22	6584.34	4648.15	3600.28	4563.83	5553.54	5154.52	3281.06	5137.02	3726.35	4106.07	5903.28	5726.05
4.48678	3695.2	3467.28	3820.72	3222.97	6101.39	4598.77	3469.79	8894.95	6584.25	4659.32	3602.61	4570.04	5554.67	5158.98	3283.54	5143.22	3732.43	4112.47	5907.61	5732.22
4.48955	3697.88	3468.71	3825.14	3224.08	6101.87	4601.7	3473.86	8898.64	6588.66	4658.78	3605.55	4574.3	5560.34	5164.41	3287.54	5148.41	3734.88	4120.56	5913.84	5740.26
4.49233	3700.28	3469.6	3828.08	3224.75	6107.8	4610.02	3474.96	8913.8	6605.58	4660.64	3607.28	4580.11	5569.4	5172.37	3290.71	5155.76	3734.86	4126.38	5916.63	5746.85
4.49511	3701.04	3469.34	3824.97	3226.21	6120.72	4613.8	3477.76	8932.85	6614.64	4663.19	3608.5	4588.13	5576.98	5181.77	3295.13	5164.01	3736.98	4130.8	5918.99	5760.95
4.49789	3702.37	3472.89	3826.02	3227.58	6134.01	4619.87	3479.75	8951.91	6613.16	4666.46	3608.65	4597.46	5576.98	5185.7	3297.48	5166.33	3737.58	4135.68	5920.59	5765.43
4.50067	3704.77	3474.7	3831.48	3229.14	6137.83	4626	3481.52	8969.54	6614.43	4665.88	3614.21	4601.69	5584.9	5191	3301.08	5170.73	3742.16	4140.15	5920.19	5775.07
4.50344	3708.57	3477.71	3837.53	3230.64	6138.59	4630.17	3481.52	8965.09	6607.26	4667.38	3620.53	4604.31	5592.84	5201.85	3304.27	5171.75	3744.59	4142.29	5929.5	5781.81
4.50621	3709.86	3480.58	3842.85	3232.77	6140.6	4636.75	3485.01	8956.09	6606.52	4670.29	3623.61	4604.42	5599.67	5212.47	3304.95	5177.14	3744.95	4145.33	5938.38	5790.37
4.50899	3714.2	3483.59	3846.55	3233.08	6141.36	4641.76	3487.45	8955.13	6607.65	4673.12	3625.74	4603.66	5607.29	5220.7	3307.73	5182.51	3747.53	4150.24	5942.24	5799.16
4.51177	3717.43	3487.25	3845.49	3235.7	6149.24	4649.42	3488.63	8961.44	6611.25	4674.22	3629.12	4611.35	5610.29	5226.01	3312.03	5187.71	3751.71	4152.69	5950.83	5808.44
4.51455	3722.25	3489.2	3850.97	3234.73	6150.45	4652.96	3491.59	8960.31	6601.32	4682.08	3629.55	4614.66	5616.4	5231.77	3314.65	5197.13	3753.93	4156.82	5965.19	5813.86
4.51733	3724.41	3489.99	3856.76	3237.03	6150.76	4652.28	3494.25	8959.83	6604.38	4690.1	3629.03	4620.35	5626.25	5237.7	3316.59	5203.72	3755.38	4160.63	5981.47	5818.73
4.5201	3726.56	3491.29	3860.61	3238.14	6162.15	4653.75	3496.17	8950.47	6602.24	4694.04	3633.24	4624.63	5631.91	5245.9	3320.07	5210.62	3761.51	4164.02	5990.38	5826.09
4.52287	3728.97	3493.14	3863.56	3239.65	6173.99	4655.32	3498.61	8954.71	6604.33	4702.46	3636.99	4628.11	5637.22	5251.02	3322.43	5218.75	3768.77	4167.85	6001.28	5831.58
4.52564	3731.13	3494.58	3866.67	3240.94	6186.96	4656.11	3499.33	8962.77	6604.78	4711.37	3641.53	4628.11	5645.57	5260.15	3323.12	5228.35	3772.35	4173.03	6016.06	5832.86
4.52842	3732.71	3496.94	3872.32	3240.01	6202.8	4659.95	3502.07	8964.58	6599.62	4714.34	3643.36	4634.3	5654.34	5266.31	3325.76	5232.74	3778.01	4175.04	6025.02	5835.9
4.53127	3736.21	3498.62	3875.7	3241.3	6216.6	4668.46	3506.01	8971.05	6599.79	4717.84	3649.03	4636.66	5655.5	5272.32	3328.12	5239.28	3782.69	4177.01	6034.41	5847.15
4.53403	3737.54	3498.38	3881.05	3244.36	6221.69	4675.9	3507.86	8969.67	6593.53	4729.17	3653.27	4637.11	5659.67	5276.75	3332.01	5243.86	3785.92	4177.94	6024.29	5859.3
4.53681	3739.99	3499.31	3887.6	3245.47	6224.79	4680.44	3510.82	8980.69	6602.63	4727.12	3657.75	4642.29	5663.45	5284.53	3333.81	5245.73	3788.75	4183.02	6033.66	5872.29
4.53959	3744.81	3502.83	3893.37	3245.56	6228.35	4690.35	3514.15	8983.28	6597.78	4731.42	3661.04	4646.59	5672.18	5287.2	3336.73	5249.16	3792.83	4191.15	6039.51	5878.67
4.54237	3747.19	3505.06	3897.7	3248.72	6228.28	4696.76	3517.43	8968.66	6599.13	4736.04	3665.43	4649.77	5672.94	5287.8	3340.61	5255.93	3796.27	4195.77	6049.62	5894.52
4.54513	3751.19	3509.66	3903.05	3249.52	6229.41	4703.13	3519.94	8967.71	6600.65	4738.54	3669.29	4655.72	5675.6	5289.75	3342.27	5259.97	3798.49	4202.99	6061.72	5905.14
4.54791	3753.36	3510.96	3910.05	3250.9	6230.13	4709.56	3523.5	8958.71	6595.43	4744.1	3668.61	4660.37	5679.02	5286.15	3343.53	5264.44	3804.81	4205.94	6064.84	5917.45
4.55068	3757.4	3512.26	3913.18	3250.9	6238.33	4712.87	3525.89	8957.06	6589.31	4746.24	3673.85	4662.65	5681.73	5284.09	3347.99	5270.18	3811.64	4208.42	6071.84	5931.28
4.55345	3760.07	3513.7	3919.29	3251.74	6243.29	4717.87	3529.08	8927.85	6594.9	4752.92	3676.35	4668.67	5688.21	5284.09	3348.14	5275.61	3818.12	4214.23	6083.88	5937.22
4.55623	3761.94	3513.84	3923.91	3253.52	6224.34	4721.23	3530.5	8929.28	6598.18	4753.99	3681.52	4673.22	5696.95	5282.23	3350.92	5279.85	3820.25	4222.41	6095.17	5946.78
4.55899	3765.41	3514.36	3927.2	3255.97	6225.11	4730.63	3533.25	8933.51	6608.56	4752.37	3685.34	4674.78	5706.5	5286.04	3352.87	5280.69	3827.34	4228.44	6101.79	5956.67
4.56177	3766.78	3517.28	3927.8	3256.1	6236.51	4735.19	3534.66	8940.28	6615.13	4752.65	3687.92	4681.1	5714.88	5290.32	3353.71	5282.91	3828.69	4231.51	6112.04	5962.79
4.56455	3769.99	3518.03	3931.52	3259.17	6256.88	4738.56	3536.38	8931.34	6619.46	4760.92	3690.34	4683.53	5710.71	5295.79	3356.08	5287.32	3830.1	4233.82	6119.06	5967.14
4.56732	3772.96	3522.39	3937.36	3260.16	6271.84	4741.83	3538.47	8927.85	6628.35	4760.92	3691.63	4687.18	5717.94	5299.29	3358.31	5291.37	3831.35	4238.32	6126.16	5974.09
4.5701	3776.63	3523.7	3941.68	3261.53	6282.8	4746.39	3540.78	8932.71	6642.94	4766.1	3692	4695.13	5722.53	5297.18	3363.75	5293.24	3833.49	4241.58	6133.59	5983.23
4.57288	3779.3	3524.61	3943.8	3262.74	6293.42	4748.17	3543.53	8943.08	6655.79	4769.75	3696.33	4698.92	5724.06	5300.1	3369.18	5296.31	3832.24	4248.67	6138.72	5992.09
4.57566	3783.06	3526.06	3949.35	3263.67	6294.53	4757.25	3545.18	8952.56	6658.73	4769.52	3698.54	4699.27	5725.17	5309.42	3372.67	5304.8	3835.03	4254.24	6150.48	5997.56
4.57844	3786.37	3530.29	3952.5	3265.77	6307.03	4759.38	3545.93	8964.1	6668.46	4772.05	3703.02	4701.18	5729	5309.86	3378.95	5313.5	3838.24	4258.43	6164.64	6003.03
4.58121	3790.17	3531.18	3958.32	3267.68	6313.69	4760.68	3547.71	8966.53	6664.64	4778.16	3704.16	4702.5	5733.98	5315.02	3380.21	5315.19	3838.6	4265.25	6179.18	6006.1
4.58398	3791.8	3533.42	3964.02	3267.68	6323.51	4762.27	3548.24	8961.39	6664.12	4779.5	3706.37	4702.74	5741.63	5322.45	3383.43	5322.13	3837.62	4270.17	6189	6012.41
4.58676	3795.35	3535.65	3968.5	3268.4	6330.69	4768.62	3547.41	8957.36	6671.01	4783.08	3710.27	4704.17	5741.62	5320.74	3386.22	5332.87	3841.64	4274.07	6191.4	6010.8
4.58954	3798.03	3538.03	3972.41	3269.83	6334.55	4772.35	3550.16	8965.73	6674.31	4792.28	3711.49	4706.84	5750.05	5320.37	3387.48	5337.78	3844.73	4280.42	6190.67	6015.16
4.59232	3800.17	3539.47	3979.78	3272.28	6341.58	4776.92	3553.89	8965.78	6666.8	4794.47	3716.29	4714.43	5759.61	5318.74	3389.72	5340.5	3850.58	4286.27	6202.46	6023.7
4.59509	3801.76	3542.64	3982.34	3273.8	6351	4777.57	3555.91	8973.41	6675.66	4799.87	3717.65	4723.52	5761.56	5320.24	3391.4	5342.86	3855.31	4292.17	6207.95	6010.98
4.59787	3805.31	3545.02	3983.84	3274.73	6357.38	4783.33	3555.97	8966.63	6675.05	4801.45	3719.77	4729.29	5771.48	5324.09	3393.36	5348.32	3858.16	4297.46	6219.68	5997.47
4.60064	3808.54	3549.37	3986.36	3275	6364.46	4790.65	3557.84	8954.24	6687.57	4803.43	3723.81	4732.68	5774.93	5332.62	3391.68	5353.98	3860.89	4302.11	6228.78	6004.39
4.60342	3812.31	3552.13	3990.9	3276.38	6370.9	4793.78	3559.32	8952.12	6703.25	4810.51	3726.49	4730.9	5778.02	5339.24	3394.62	5363.03	3866.17	4301.63	6240.59	6009.13
4.6062	3814.2	3553.31	3996.58	3276.43	6379.99	4798.17	3562.08	8954.16	6701.76	4815.92	3727.93	4732.08	5787.97	5343.36	3397.71	5366.98	3869.37	4302.56	6245.29	6019.13
4.60898	3817.46	3556.62	3999.3	3278.04	6385.51	4808.97	3566.79	8955.91	6707	4821.96	3732.66	4738.19	5786.41	5346.97	3402.33	5372.77	3866.3	4306.43	6253.53	6029.68
4.61176	3821.28	3559.01	4002.73	3279.02	6383.98	4816.85	3567.71	8959.51	6712.79	4823.76	3735.4	4744.08	5777.22	5348.61	3404.43	5379.11	3869.83	4310.16	6258.61	6038.63
4.61453	3823.67	3563.21	4007.55	3280.94	6379.11	4820.09	3568.47	8981.91	6710.99	4828.89	3737.53	4747.3	5777.98	5357.35	3409.48	5381.35	3873.64	4317.48	6264.52	6035.55
4.61731	3826.19	3565.32	4009.05	3282.19	6385.03	4823.84	3569.43	8991.77	6714.96	4837.5	3738.52	4750.86	5772.27	5370.45	3413.69	5385.6	3877.05	4325.57	6273.22	6042.61
4.62009	3829.17	3567.32	4011.61	3284.29	6395.3	4833.97	3572.36	8999.35	6724.5	4839.38	3742.65	4758.89	5777.22	5372.76	3416.49	5391.93	3877.52	4331.34	6285.04	6052.23
4.62286	3829.68	3569.84	4014.19	3285.94	6406.28	4842.62	3572.42	9018.84	6731.78	4842.21	3746.17	4764.97	5781.06	5372.18	3419.86	5393.64	3880.56	4333.83	6299.91	6067.47
4.62564	3832.32	3572.09	4017.05	3286.34	6410.57	4849.63	3573.61	9029.52	6738.33	4849.15	3751.45	4768.67	5790.26	5376.75	3421.13	5395.35	3883.67	4331.32	6300.69	6081.71
4.62842	3835.63	3573.12	4020.66	3288.13	6410.97	4854.08	3576.22	9030.7	6738.78	4859.65	3755.52	4776.9	5801.38	5381.07	3423.65	5400.85	3888.41	4335.31	6300.69	6091.97
4.63127	3839.76	3573.14	4024.3	3287.73	6426.31	4861.52	3580.56	9045.94	6742.39	4865	3757.65	4781.73	5811.79	5384.93	3429.83	5402.06	3891.21	4342.03	6306.19	6101.35
4.63404	3844.34	3576.05	4027.47	3290.32	6429.02	4868.89	3582.82	9064.55	6755.48	4870.31	3758.35	4787.99	5812.53	5386.94	3433.77	5409.75	3891.3	4346.26	6322.33	6110.68
4.63682	3844.34	3578.41	4033.06	3292.24	6441.72	4873.15	3584.69	9090.33	6772.86	4873.63	3761.11	4795.35	5815.63	5389.64	3436.87	5410.47	3892.04	4352.66	6340.03	6121.75
4.6396	3846.19	3582.4	4039.08	3293.9	6447.6	4878.37	3585.58	9107.2	6763.23	4885.51	3763.33	4802.39	5816.74	5375.13	3440.1	5414.56	3893.67	4352.47	6353.53	6138.73
4.64237	3850.31	3583.71	4045.28	3294.7	6454.01	4882.18	3587.16	9117.29	6758.51	4890.15	3766.17	4807.65	5816.36	5368.32	3446.3	5425.55	3897.77	4356.24	6362.62	6147.12
4.64515	3854.23	3586.62	4046.95	3296.63	6462.73	4886.44	3588.11	9135.94	6754.67	4894.43	3770.01	4810.7	5822.13	5378.05	3449.68	5436.67	3901.35	4363.88	6365.29	6156.75
4.64792	3858.32	3588.5	4049.05	3297.03	6466.2	4892.97	3587.82	9145.37	6753.16	4895.67	3772.7	4813.16	5824.07	5384.02	3455.46	5442.17	3896.57	4366.1	6366.55	6162.83
4.65069	3860.76	3589.26	4053.46	3298.37	6469.79	4896.79	3587.37	9156.34	6764.45	4904.36	3774.93	4816.63	5837.14	5385.53	3458.85	5442.7	3897.89	4370	6374.1	6174.5
4.65347	3864.6	3592.17	4057.08	3299.58	6472.08	4904.06	3591.42	9177.03	6768.6	4910.94	3776.31	4823.58	5844.82	5385.77	3464.63	5446.8	3899.53	4374.68	6378.48	6185.39
4.65625	3867.39	3594.85	4064.36	3301.28	6472.85	4911.1	3593.08	9178.04	6775	4916.07	3780.53	4829.62	5852.95	5396.07	3472.13	5450.95	3905.82	4380.03	6387.98	6197.02
4.65903	3867.97	3597.76	4072.73	3299.27	6469.6	4920.59	3594.87	9193.36	6771.07	4917.8	3781.83	4831.05	5864.49	5398.87	3478.2	5457.13	3910.72	4388.33	6394.77	6210.12
4.6618	3870.21	3597.48	4077.71	3300.93	6470.65	4931.26	3595.61	9219.47	6765.2	4920.52	3784.66	4833.82	5867.55	5400.38	3481.88	5465.04	3915.39	4395.82	6400.06	6216.4
4.66458	3874.31	3598.8	4082.88	3302.99	6478.32	4935.24	3599	9237.23	6760.68	4920.08	3784.88	4838.85	5866.04	5401.07	3483.72	5466.57	3917.02	4404.64	6407.98	6222.43
4.66735	3876.25	3599.88	4088.95	3305.18	6474.6	4940.45	3602.16	9267.5	6753.4	4923.13	3789.88	4843.89	5870.63	5407.27	3489.67	5473.32	3921.57	4410.9	6416.37	6229.88
4.67013	3876.29	3599.6	4095.34	3306.93	6476.46	4950.54	3602.69	9275.53	6747.14	4921.4	3792.8	4851.74	5872.97	5407.27	3495.48	5478.47	3921.63	4417.04	6431.36	6233.18
4.67289	3876	3602	4099.77	3308.45	6483.32	4959.43	3606.09	9293.15	6750.83	4930.83	3792.64	4849.94	5879.52	5417.14	3500.44	5485.69	3922.55	4423.66	6447.13	6238.82
4.67567	3878.99	3605.71	4101.89	3309.44	6481.72	4968.52	3612.32	9319.5	6744.12	4942.56	3796.49	4849.92	5886.1	5423.75	3505.55	5497.42	3920.2	4430.55	6461.04	6246.51
4.67845	3880.98	3608.63	4106.61	3312.76	6480.19	4977.5	3613.3	9341.42	6741.42	4948.02	3799.56	4853.83	5887.66	5433	3508.25	5500	3919.64	4436.36	6459.12	6249.47
4.68122	3882.92	3610.75	4108.01	3314.55	6480.55	4981.61	3613.36	9356.77	6746.83	4956.71	3803.04	4860.8	5891.09	5436.9	3512.23	5507.42	3924.16	4440.12	6467.89	6249.9
4.684	3883.77	3611.79	4111.65	3315.09	6480.47	4986.95	3612.38	9361.45	6757.89	4962.64	3803.66	4863.72	5898.05	5434.41	3517.77	5517.12	3919.83	4442.99	6473.85	6254.21
4.68677	3886.81	3617.91	4111.97	3317.92	6487.19	4995.6	3615.99	9387.24	6754.79	4973.48	3806.51	4871.72	5906.56	5439.38	3523.32	5529.86	3922.34	4448.18	6475.86	6264.64
4.68955	3890.95	3620.31	4117.45	3319.58	6502.29	5004.24	3616.8	9398.91	6757.42	4977.95	3809.12	4877.08	5911.58	5447.38	3527.17	5537.3	3924.19	4455.71	6480.64	6270.87
4.69233	3892.9	3622.19	4121.85	3322.01	6513.74	5008.9	3619.36	9420.63	6749.14	4988.51	3812.58	4886.53	5917.4	5455.97	3531.58	5546.65	3925.89	4462.66	6477.85	6275.34
4.69509	3896.2	3626.44	4126.3	3322.01	6521.36	5016.21	3621.9	9445.26	6758.33	4990.93	3815.52	4891.59	5915.45	5466.91	3534.29	5554.42	3929.53	4467.71	6478.22	6286.76
4.69787	3898.36	3627.24	4130.7	3321.47	6525.24	5025.03	3619.01	9445.26	6759.16	4997.91	3820.39	4898.56	5921.63	5479.54	3538.7	5559.48	3931.89	4476.08	6472.26	6294.87
4.70065	3900.94	3629.36	4135	3322.95	6538.44	5033.34	3621.33	9477.29	6760.8	4998.76	3823.79	4904.22	5929.77	5492.27	3541.13	5561.03	3933.28	4480.19	6469.48	6301.7
4.70343	3903.65	3631.77	4142.5	3323.31	6548.72	5036.35	3625.64	9493.14	6763.3	5004.61	3825.56	4912.54	5936.76	5502.65	3543.41	5564.51	3937.64	4483.34	6464.75	6311.21
4.7062	3908.35	3635.22	4146.91	3326.63	6555.87	5035.17	3627.81	9505	6767.8	5016.25	3832.2	4915.31	5930.18	5506.07	3547.69	5563.29	3940.3	4486	6461.08	6313.13
4.70903	3913.35	3637.9	4150.44	3327.58	6559.91	5041.14	3631.19	9522.32	6775.56	5026.44	3835.13	4912.48	5927.47	5513.54	3551.69	5571.77	3942.57	4490.15	6458.3	6318.75
4.71181	3915.56	3640.56	4152.73	3326.81	6561.57	5045.81	3634.51	9544.66	6777.39	5035.19	3836.98	4911.94	5935.18	5518.83	3554.82	5574.17	3945.44	4499.82	6463.53	6326.75
4.71457	3918.65	3642.68	4159.16	3328.56	6562.34	5048.27	3636.69	9563.73	6785.6	5042.11	3839.67	4920.2	5944.51	5519.55	3557.68	5579.52	3950.28	4509.02	6469.4	6336.36
4.71735	3922.51	3641.88	4165.27	3330.63	6569.58	5052.98	3638.04	9575.62	6791.77	5048.35	3839.58	4921.23	5955.32	5522.15	3561.4	5584.37	3955.05	4516.32	6476.87	6344.61
4.72013	3925.23	3645.08	4167.57	3330.22	6573.96	5057.64	3637.65	9571.69	6807.6	5051.35	3840.81	4923.46	5956.51	5526.64	3563.25	5589.73	3960.24	4522.8	6482.79	6355.41
4.72289	3926.59	3647.73	4172.32	3330.89	6580.57	5067.5	3636.81	9569.47	6810.19	5062.04	3844.04	4926.72	5957.69	5534.31	3568.26	5591.59	3965.23	4531.12	6478.33	6359.87
4.72567	3927.65	3649.06	4172.48	3330.71	6587.67	5074.68	3639.14	9562.56	6812.14	5076.33	3842.73	4931.79	5963.51	5547.11	3571.27	5597.31	3969.7	4541.88	6474.74	6355.53
4.72845	3930.38	3650.14	4176.18	3330.58	6584.54	5076.52	3641.12	9565.41	6809.59	5077.46	3841.26	4927.15	5967.78	5557.08	3573.99	5601.81	3966.74	4546.98	6479.06	6360.81
4.73121	3932.37	3652.79	4183.07	3331.52	6584.13	5082.53	3640.07	9566.33	6812.01	5087.34	3844.57	4922.86	5973.98	5564.56	3577.13	5606.67	3964.59	4553.05	6480.66	6364.91
4.73399	3935.43	3656	4189.35	3332.2	6596.74	5087.86	3645.19	9584.11	6812.38	5098.25	3850.83	4910.31	5975.93	5571.31	3582	5610.99	3967.67	4556.39	6486.16	6367.11
4.73676	3939.26	3657.85	4192.74	3332.51	6603.08	5089.31	3649.5	9595.9	6819.3	5107.37	3856.7	4916.96	5974.36	5578.18	3582.72	5614.13	3967.46	4563.24	6494.13	6373.47
4.73953	3941.21	3660.26	4198.11	3333.05	6606.49	5096.98	3650.61	9606.99	6820.81	5115.48	3856.3	4927.94	5984.81	5579.58	3584.01	5619.85	3969.82	4567.72	6500.41	6373.99
4.74231	3943.13	3662.15	4203.19	3334.53	6612.42	5096.79	3648.93	9611.21	6837.68	5122.45	3858.55	4933.93	5994.54	5590.89	3587.74	5625.72	3973.27	4572.77	6507.57	6381.2
4.74508	3945.93	3664.01	4209.82	3335.93	6614.43	5105.86	3649.62	9608.68	6839.66	5124.39	3860.27	4937.51	5998.04	5598.48	3592.05	5633.19	3979.8	4574.06	6513.54	6384.07
4.74786	3947.85	3665.09	4212.89	3337.68	6616.04	5114.9	3650.28	9637.14	6835.96	5125.63	3862.74	4947.91	6009.3	5604.45	3595.78	5637.33	3986.5	4577.24	6521.57	6383.2
4.75063	3950.54	3665.86	4217.05	3339.61	6616.23	5120.58	3651.32	9654.96	6850.05	5123.17	3866.37	4957.33	6020.99	5611.34	3595.35	5636.65	3991.35	4581.73	6529.14	6387.35
4.75341	3952.16	3667.75	4221.05	3342.54	6600.67	5122.94	3653.45	9678.91	6858.57	5132.68	3867.38	4964.55	6031.1	5617.27	3598.8	5634.56	3998.05	4584.23	6535.94	6397.26
4.75619	3953.26	3668.27	4226.27	3343.94	6606.25	5126.55	3656.38	9688.12	6854.95	5141.83	3871.24	4969.64	6043.58	5624.99	3601.67	5638.93	4000.11	4573.46	6544.71	6402.6
4.75897	3957.14	3670.39	4234.29	3346.42	6612.1	5132.44	3658.66	9683.08	6874.4	5150.35	3878.98	4976.79	6051.8	5630.52	3604.98	5631.27	4000.02	4572.95	6550.6	6403.47
4.76173	3960.51	3670.96	4238.46	3347.68	6621.3	5140.33	3660.16	9684.49	6885.68	5156.57	3882.93	4987.11	6061.51	5642.91	3606.27	5618.66	4001.73	4574.25	6546.16	6415.18
4.76451	3963.66	3672.01	4242.63	3349.43	6619.62	5150.7	3661	9695.34	6893.85	5163.17	3886.48	4996.64	6069.31	5656.97	3610	5621.75	4005.81	4579.49	6558.44	6419.31
4.76728	3966.73	3671.49	4248.51	3350.65	6624.1	5159.59	3663.79	9714.76	6904.79	5164.34	3892.06	4999.13	6078.33	5666.55	3615.04	5625.92	4007.46	4585.73	6565.15	6430.28
4.77006	3965.62	3671.73	4254.68	3352.04	6610.49	5164.07	3665.29	9716.55	6908.5	5171.48	3899.16	5002.41	6090.41	5673.97	3620.23	5626.43	4013.98	4587.65	6567.99	6437.76
4.77284	3966.98	3667.47	4258.37	3353.04	6610.77	5168.13	3667.78	9717.81	6918.52	5175.49	3901.13	5008.12	6095.89	5677.38	3625.41	5624.88	4015.79	4593.21	6573.62	6440.04
4.77562	3967.88	3667.75	4265.8	3355.43	6616.76	5169.23	3672.31	9710.33	6931.32	5180.95	3904.86	5012.38	6097.85	5681.46	3628	5628.33	4017.8	4597.53	6577.08	6440.91
4.77839	3970.69	3669.08	4268.73	3357.42	6617.03	5174.63	3673.45	9731.83	6937.83	5183.97	3908.13	5013.28	6111.17	5680.95	3632.33	5630.78	4018.61	4600.71	6581.53	6436.77
4.78116	3973.46	3669.07	4274.18	3359.22	6613.4	5178.55	3674.9	9742.37	6941.23	5192.12	3912.34	5013.76	6117.06	5686.91	3638.67	5632.86	4015.18	4603.11	6567.99	6435.29
4.78394	3975.94	3669.34	4280.36	3361.57	6620.14	5184.97	3676.54	9752.14	6937.98	5199.93	3914.45	5014.07	6110.8	5691.58	3641.7	5637.86	4017.24	4601.98	6556.64	6434.49
4.78671	3974.57	3669.86	4285.49	3363.78	6621.25	5192.22	3680.33	9750.25	6943.03	5204.7	3919.83	5019.79	6109.65	5701.71	3645.89	5644.65	4021.84	4600.23	6554.41	6428.99
4.78948	3975.94	3671.99	4289.03	3365.05	6620.6	5196.08	3684.42	9751.55	6953.38	5211.25	3923.98	5020.08	6112.77	5710.42	3648.93	5648.78	4022.21	4603.94	6563.95	6426.37
4.79225	3979.31	3674.92	4291.51	3367.58	6620.93	5200.4	3687.16	9758.99	6960.94	5211.17	3924.6	5030.8	6121.81	5705.96	3652.11	5646.54	4027.41	4609.06	6570.77	6436.47
4.79503	3980.68	3677.31	4297.87	3368.53	6627.19	5205.74	3690.95	9768.13	6970.72	5217.12	3925.08	5034.88	6130.8	5699.11	3654.28	5649.31	4028.98	4615	6569.94	6442.44
4.79781	3980.68	3679.2	4300.07	3370.28	6631.57	5210.95	3694.14	9783.41	6980.05	5228.55	3927.34	5041.47	6131.96	5704.8	3656.3	5650.37	4032.36	4619.17	6573.2	6449.14
4.80058	3983.46	3680.54	4303.78	3372.82	6627.12	5215.81	3693.8	9793.53	6988.87	5242.15	3929.45	5043.18	6139.04	5715.12	3660.64	5654.88	4038.01	4620.46	6580.48	6453.23
4.80336	3986.83	3682.15	4309.98	3374.63	6638.34	5220.16	3696.6	9804.73	6994.24	5251.74	3931.65	5042.73	6146.51	5724.36	3666.43	5660.76	4043.89	4626.85	6587.67	6457.65
4.80613	3988.84	3684.29	4311.86	3376.44	6654.76	5222.33	3699.4	9813.87	7005.71	5259.64	3933.15	5038.58	6146.51	5721.35	3669.33	5666.3	4045.23	4635.52	6589.68	6452.06
4.8089	3990.76	3685.66	4318.4	3377.3	6657.96	5225.02	3703.14	9810.61	7017.87	5267.86	3935.89	5044.6	6151.62	5725.31	3675.56	5670.29	4047.23	4639.52	6599.3	6451.81
4.81167	3991.62	3688.85	4325.1	3378.97	6649.83	5225.14	3705.39	9810.07	7021.52	5268.94	3937.37	5049.32	6159.86	5729.87	3681.79	5673.09	4048.84	4640.79	6607.32	6450.72
4.81445	3994.1	3690.74	4330.86	3381.41	6649.83	5229.49	3708.29	9818.4	7027.22	5278.11	3941.67	5050.36	6166.94	5738.62	3687.75	5678.29	4049.79	4639.98	6616.17	6455.56
4.81723	3995.25	3691.79	4331.81	3382.54	6656.61	5239.3	3708.2	9824.82	7030.48	5290.98	3945.33	5052.75	6171.24	5741.14	3691.81	5688.55	4048.96	4641.41	6626.69	6461.86
4.82001	3996.7	3692.56	4337.08	3383.46	6660.92	5238.23	3710.94	9832.07	7024.71	5302.38	3949.18	5051.55	6178.72	5750.9	3696.32	5690.67	4055.62	4641.11	6630.26	6472.02
4.82278	3999.52	3692.81	4342.86	3384.77	6667.28	5241.28	3714.5	9827.01	7026.7	5309.78	3952.88	5052.29	6175.18	5754.11	3699.51	5695.02	4062.02	4641.42	6627.11	6475.17
4.82554	4002.3	3694.43	4343.02	3386.95	6676.91	5245.75	3716.9	9822.82	7023.49	5311.95	3956.27	5053.64	6178.31	5759.89	3703.59	5695.55	4064.02	4641.76	6626.33	6474.31
4.82832	4000.89	3697.14	4348.47	3387.82	6684.29	5249.43	3720.95	9815.14	7025.86	5306.81	3960.59	5057.97	6177.51	5769.19	3711.01	5701.83	4061.01	4647.54	6626.69	6477.93
4.8311	4003.71	3697.96	4352.52	3388.95	6686.34	5253.71	3722.06	9818.49	7015.06	5304.95	3962.07	5065.67	6180.68	5777.62	3714.79	5704.64	4066.13	4649.31	6637.05	6487.28
4.83388	4006.5	3698.48	4354.57	3390.95	6687.5	5259.46	3725.72	9831.6	7013.28	5313.1	3962.39	5070.02	6179.48	5786.02	3719.6	5713.19	4070.65	4652.85	6641.98	6497.1
4.83665	4010.73	3701.99	4357.36	3392.89	6694.21	5253.71	3729.07	9824.4	7021.55	5327.49	3963.33	5073.13	6183.04	5787.35	3725.44	5716.68	4075.33	4655.89	6653.96	6505.21
4.83943	4014.33	3703.32	4362.2	3393.62	6704.03	5258.95	3731.18	9838.23	7013.24	5332.64	3965.76	5085.12	6186.97	5790.95	3730.54	5716.14	4080.68	4660.87	6639.49	6502.85
4.8422	4017.94	3704.12	4368.6	3395.71	6707.1	5266.91	3732.88	9857.24	7017.73	5338.57	3967.09	5086.88	6192.07	5792.69	3735.36	5717.2	4080.79	4662.01	6640.43	6503.4
4.84498	4021.59	3708.19	4371.1	3398.06	6709.13	5267.39	3734.18	9872.35	7033.03	5344.78	3970.16	5087.87	6194.07	5795.16	3741.06	5717.02	4081.57	4661.67	6650.07	6512.1
4.84775	4025.46	3710.87	4374.87	3400.29	6704.73	5269.22	3734.47	9879.66	7044.58	5353.97	3972.04	5086.28	6197.19	5802.13	3743.98	5723.48	4084.2	4664.25	6658.89	6512.12
4.85052	4024.9	3711.4	4380.17	3402.24	6707.51	5269.73	3736.07	9888.89	7044.45	5363.58	3970.86	5081.14	6204.31	5803.8	3748.51	5733.79	4084.41	4665.91	6668.91	6517.17
4.85329	4025.75	3711.97	4383.74	3401.7	6715.33	5271.79	3740.73	9903.58	7049.39	5363.5	3968.04	5081.14	6203.11	5805.58	3753.19	5736.75	4083.58	4669.75	6674.21	6520.46
4.85607	4027.39	3714.12	4383.28	3402.88	6715.41	5276.72	3743.45	9916.71	7056.98	5366.76	3969.37	5085.72	6211.02	5819.47	3757.73	5736.56	4084.59	4675.38	6675.15	6526.11
4.85885	4029.44	3715.46	4385.46	3404.88	6720.27	5279.93	3746.02	9933.81	7051.92	5369.57	3971.64	5090.07	6212.16	5821.74	3764.32	5740.4	4084.81	4678.46	6672.6	6533.53
4.86163	4032.23	3718.7	4391.1	3406.6	6730.88	5284.89	3748.43	9949.83	7050.01	5370.25	3974.07	5091.23	6213.36	5823.64	3765.5	5748.11	4085.48	4684.7	6677.9	6538.72
4.8644	4034.43	3719.51	4393.62	3408.19	6729.7	5287.43	3752.3	9970.8	7059.26	5370.55	3976.89	5090.75	6216.1	5825.76	3769.45	5759.27	4086.54	4688.26	6685.49	6542.9
4.86717	4034.17	3721.13	4397.86	3409.46	6743.1	5290.17	3752.96	9963.92	7065.89	5374.85	3982.23	5096.25	6220.06	5823.22	3773.56	5767.36	4087.99	4689.87	6692.4	6540.13
4.86995	4035.25	3721.93	4398.36	3411.83	6747.43	5293.39	3755.07	9965.48	7076.48	5382.86	3986.32	5101.16	6230.31	5820.74	3776.47	5772.79	4085.75	4692.8	6694.9	6530.56
4.87272	4039.76	3723.51	4402.27	3414.6	6755.95	5303.05	3757.64	9973.94	7079.82	5370.35	3991.34	5102.44	6233.85	5829.37	3776.36	5787.49	4084.47	4699.57	6710.14	6529.16
4.8755	4043.37	3722.7	4407.02	3417.1	6755.87	5304.25	3760.25	9994.2	7078.36	5367.37	3994.56	5106.66	6242.96	5832.02	3779.44	5799.92	4086.14	4701.01	6716.18	6534.82
4.87828	4045.87	3724.31	4410.6	3417.96	6760.38	5310.5	3765.08	10002.5	7072.01	5367.21	4000	5111.89	6234.66	5835.63	3784.72	5807.47	4085.81	4705.19	6725.81	6536.43
4.88106	4048.37	3725.64	4412.5	3418.78	6760.05	5319.85	3767.44	10013.5	7073.42	5370.16	4003.95	5110.17	6238.2	5841.45	3785.88	5814.85	4086.37	4708.89	6739.93	6538.92
4.88382	4050.05	3727.25	4412.67	3417.78	6764.54	5322.08	3769.61	10002.4	7065.4	5367.8	4005.77	5108.81	6242.55	5848.26	3778.24	5822.56	4087.42	4712.64	6753.34	6544.25
4.8866	4052.85	3729.38	4417.53	3419.6	6777.39	5316.03	3773.28	9987.79	7061.81	5374.91	4009.94	5108.69	6248.08	5854.14	3778.4	5829.44	4086.14	4716.85	6763.05	6545.65
4.88938	4055.09	3731.8	4419.72	3422.78	6781.24	5321.13	3777.97	9990.52	7070.23	5381.54	4011.27	5106.85	6261.91	5859.81	3774.58	5835.09	4087.19	4716.22	6771.55	6545.65
4.89216	4057.1	3733.14	4423.63	3425.2	6793.08	5327.74	3777.47	10013.5	7071.14	5383.92	4011.51	5108.57	6270.21	5866.7	3779.13	5832.81	4086.14	4720.76	6779.54	6549.57
4.89493	4059.05	3735.01	4429.17	3426.43	6804.02	5329.29	3780.59	10010.9	7077.75	5383.13	4013.4	5110.17	6280.09	5873.47	3785.73	5838.63	4086.92	4725.94	6787.22	6558.01
4.8977	4062.71	3735.79	4434.5	3428.38	6801.87	5328.62	3784.42	10007.5	7083.4	5384.14	4014.97	5107.29	6290.37	5870.7	3789.28	5849.53	4087.54	4732.92	6793.76	6564.22
4.90048	4067.23	3737.43	4436.56	3431.67	6811.27	5335.28	3786.49	10008	7081.09	5387.51	4020.49	5113.04	6296.73	5868.1	3791.48	5856.94	4088.83	4738.11	6802.81	6564.49
4.90324	4070.59	3739.05	4441.56	3433.68	6817.07	5338.31	3791.53	10018.4	7087.01	5389.17	4024.67	5113.97	6306.22	5876.3	3796.19	5857.82	4091.61	4736.79	6799.15	6563.48
4.90602	4070.59	3739.06	4449.75	3434.22	6834.57	5342.37	3793.45	10015.7	7089.65	5399.2	4029.24	5107.78	6309.01	5882.97	3799.4	5865.91	4093.34	4734.54	6800.66	6571.71
4.9088	4071.98	3739.06	4455.13	3436.32	6831.34	5340.7	3794.15	9983.42	7093.83	5409.21	4037.38	5107.46	6311.79	5892.91	3802.35	5874.38	4097.08	4735.99	6804.44	6578.28
4.91158	4074.52	3740.4	4459.68	3437.32	6839.42	5340.38	3793.55	9979.11	7103.09	5411.68	4041.72	5102.14	6313.75	5899.45	3803.4	5884.79	4098.7	4738.45	6812.18	6574.15
4.91434	4077.03	3742.01	4462.54	3438.14	6850.39	5347.36	3795.67	9976.36	7113.58	5420.62	4048.52	5098.28	6312.54	5899.57	3808.53	5891.13	4102.27	4740.88	6823.12	6581.11
4.91712	4080.63	3744.98	4466.65	3438.33	6854.15	5354.19	3797.12	9983.1	7120.73	5429.22	4053.67	5095.33	6317.33	5902.53	3815.3	5901.88	4102.4	4744.92	6836.84	6583.53
4.9199	4081.45	3747.95	4470.3	3438.87	6850.88	5358.7	3799.94	9977.69	7122.47	5433.02	4058.58	5098.16	6317.69	5911.85	3822.86	5902.77	4104.96	4750.46	6843.34	6581.99
4.92267	4083.1	3751.95	4474.69	3441.24	6857.05	5363.17	3803.08	9983.76	7122.33	5435.91	4060.55	5091.9	6330.4	5918.73	3827.27	5909.1	4106.41	4755.95	6851.84	6586.09
4.92544	4084.75	3753.04	4477.22	3443.29	6882.8	5363.85	3806.41	9995.57	7137.66	5446.82	4065.07	5085.49	6333.19	5920.68	3833.59	5914.94	4106.75	4761.78	6857.5	6591.11
4.92821	4087.82	3753.03	4483.35	3444.8	6893.02	5369.16	3809.74	9998.33	7148.55	5455.77	4065.86	5092.7	6341.11	5925.67	3837.74	5921.46	4110.6	4765.36	6862.38	6589.08
4.93098	4088.45	3756.52	4488.74	3446.04	6891.48	5371.79	3809.94	10007.4	7155.13	5459.08	4068.48	5093.86	6353.84	5938.01	3841	5923.59	4112.22	4768.3	6872.87	6600.62
4.93375	4092.73	3758.34	4492.97	3447.68	6880.41	5378.63	3811.5	10028	7157.71	5462.55	4067.61	5096.62	6370.15	5943.12	3844.38	5923.02	4111.21	4770.26	6879.69	6605.96
4.93653	4096.93	3761.61	4494.89	3447.91	6877.17	5382.42	3814.33	10038.5	7168.36	5468.13	4072.13	5098.02	6368.94	5948.84	3850.91	5919.29	4111.21	4776.74	6880.95	6615.56
4.93931	4099.21	3763.52	4500.13	3450.19	6882.2	5383.65	3817.93	10055.3	7152.29	5471.82	4074.98	5097.1	6366.58	5951.44	3856.08	5923.04	4114.79	4783.06	6883.31	6622.79
4.94209	4103.38	3765.39	4507.74	3452.94	6887.09	5389.36	3817.48	10058.9	7142.94	5478.27	4079.26	5099.49	6368.16	5961.66	3862.15	5921.95	4118.99	4782.59	6884.93	6622.04
4.94486	4107.96	3765.39	4515.64	3455.86	6896.54	5394.12	3822.89	10080.6	7140.34	5490.43	4082.28	5099.3	6373.72	5972.01	3867.63	5920.35	4121.1	4790.06	6884.99	6622.53
4.94764	4111.34	3767.3	4521.51	3457.5	6908.08	5394.87	3825.67	10098.2	7135.17	5495.63	4083.63	5102.85	6382.88	5975.52	3870.48	5915.75	4122.68	4796.25	6884.99	6629.36
4.95041	4112.27	3770.81	4525.13	3459.61	6909.31	5401.32	3827.85	10119	7141.08	5497.82	4087.2	5100.41	6387.25	5981.44	3875.35	5918.4	4126.43	4801.29	6887.88	6633.06
4.95318	4114	3773.27	4528.01	3461.9	6904.91	5402.04	3831.64	10113.4	7129.28	5501.73	4092.05	5104.88	6397.59	5985.46	3878.34	5917.78	4127.71	4805.06	6896.82	6623.44
4.95595	4114.26	3774.59	4535.64	3463.76	6903.71	5406.52	3834.43	10117.1	7132.56	5514.92	4096.82	5113.59	6398.79	5994.33	3880.57	5914.43	4135.39	4810.27	6914.15	6617.88
4.95873	4115.92	3776.22	4541.36	3465.18	6912.37	5408.4	3838.94	10130.8	7136.81	5526.03	4097.69	5116.1	6405.14	6003.86	3883.06	5918.16	4138.58	4814.68	6933.25	6612.93
4.96151	4117.57	3777.87	4546.46	3467.7	6920.8	5410.1	3842.79	10144.7	7143.5	5530.2	4100.63	5120.34	6406.34	6013.96	3886.81	5920.12	4141.45	4818.44	6936.58	6617.48
4.96429	4119.53	3780.03	4551.84	3470.59	6921.64	5411.79	3845.89	10165.5	7149.69	5534.32	4104.45	5125.38	6408.73	6018.84	3888.29	5924.02	4143.86	4823.79	6939.12	6628.51
4.96706	4123.44	3782.49	4553.43	3472.2	6926.53	5414.21	3851.32	10180	7163.07	5545.73	4100.65	5126.78	6410.31	6033.21	3888.88	5925.06	4146.49	4827.74	6946.44	6634.73
4.96984	4124.54	3783.02	4557.91	3473.84	6929.03	5419.7	3854.57	10171.7	7174.36	5549.94	4103.24	5130.58	6419.86	6042.15	3890.2	5928.06	4148.69	4830.99	6958.31	6636.62
4.97261	4126.23	3785.2	4564.43	3477.1	6930.74	5423.84	3855.37	10172	7180.89	5554.42	4106.2	5130.78	6426.58	6049.6	3891.99	5929.67	4158.42	4832.44	6961.33	6653.97
4.97538	4129.01	3787.63	4569.25	3480.72	6937.01	5426.92	3855.07	10188.3	7178.49	5571.76	4111.53	5132.06	6430.17	6055.85	3897.22	5931.62	4157.86	4833.26	6966.36	6661.08
4.97815	4129.32	3791.13	4570.84	3481.95	6945.76	5429.55	3858.41	10198.2	7195.04	5575.26	4114.53	5127.46	6436.94	6062.84	3901.51	5932.12	4158.3	4836.22	6982.67	6662.84
4.98091	4130.67	3793.56	4572.89	3482.41	6959.7	5431.1	3862.83	10196.8	7192.3	5569.18	4115.67	5132.37	6435.76	6063.72	3906.59	5931.62	4162.35	4843.09	6992.79	6668.2
4.98369	4135.26	3796.03	4574.36	3486.08	6970.28	5436.98	3865.17	10185.1	7189.85	5572.09	4120.28	5136.74	6437.35	6069.48	3911.78	5932.47	4165.95	4847.8	7002.93	6673.89
4.98647	4138.69	3799.83	4581.69	3487.97	6977.25	5434.54	3868.06	10186	7198.34	5582.53	4119.23	5139.33	6442.93	6073.68	3913.89	5936.7	4171.7	4854.19	7009.78	6678.11
4.98925	4142.12	3801.16	4586.29	3490.08	6983.71	5434.71	3871.78	10201.3	7221.95	5593.56	4116.54	5143.25	6440.13	6087.25	3916.12	5940.22	4174.17	4857.8	7018.29	6681.64
4.99202	4145.24	3804.44	4589.3	3491.92	6991.47	5435.75	3872.7	10218	7227.99	5598	4121	5145.65	6444.14	6094.38	3918.94	5939.69	4179.46	4860.73	7035.36	6682.67
4.99479	4148.98	3807.42	4593.79	3493.62	7005.67	5441.25	3875.81	10225	7229.28	5604.01	4119.63	5149.03	6452.86	6098.11	3921.17	5933.29	4182.46	4863.69	7046.65	6685.06
4.99756	4149.54	3809.07	4596.69	3494.3	7019.14	5444.33	3879.06	10238.1	7228.94	5611.07	4121.29	5141.9	6453.65	6092.76	3926.38	5935.78	4187.53	4865.97	7060.58	6693.62
5.00033	4152.67	3809.3	4599.2	3496.09	7016.73	5447.83	3881.04	10252.8	7228.49	5619.5	4121.53	5144.42	6454.85	6096.61	3933.87	5935.76	4187.07	4873.32	7071.18	6694.11
5.0031	4157.2	3811.23	4604.65	3499.17	7021.3	5452.31	3884.46	10265.2	7240.03	5621.96	4122.64	5146.94	6464.81	6107.97	3941.02	5934.49	4186.23	4877.28	7095.36	6694.86
5.00588	4158.37	3815.29	4609.09	3499.9	7034.58	5460.2	3883.94	10285.8	7249.61	5630.78	4123.93	5142.57	6468.39	6106.13	3943.15	5935.95	4188.88	4880.06	7097.57	6694.86
5.00866	4162.03	3818.85	4610.56	3502.48	7039.42	5467.97	3887.91	10297.7	7245.47	5634.54	4122.95	5140.37	6474.4	6107.24	3946.56	5934.89	4187.13	4880.41	7103.66	6699.08
5.01142	4164.3	3820.49	4614.56	3504.13	7057.99	5470.73	3890	10303	7253.82	5635.23	4128.05	5145.1	6474	6108.55	3949.55	5942.14	4187.42	4883.51	7116.34	6706.45
5.0142	4168.26	3822.38	4616.62	3507.45	7070.37	5478.99	3892.04	10301.8	7262.57	5645.62	4126.86	5146.94	6480.38	6114.19	3950.92	5947.99	4190.47	4888.24	7129.04	6708.26
5.01698	4172.27	3825.94	4620.31	3509.43	7076.49	5479.66	3896.22	10314	7266.39	5655.08	4128.56	5148.54	6485.51	6119.94	3958.87	5955.05	4189.38	4891.52	7133.56	6720.44
5.01976	4175.71	3829.47	4625.11	3511.03	7075.3	5482.93	3894.99	10337.6	7271.78	5660.35	4131.8	5154.88	6483.13	6131.31	3965.01	5961.42	4193.39	4894.66	7138.23	6725.82
5.02252	4178.61	3831.65	4628.49	3512.27	7088.6	5477.61	3899.12	10349.9	7281.2	5659.33	4135.4	5158.57	6479.55	6137.61	3968.27	5966.57	4194.52	4899.58	7153.87	6736.65
5.0253	4181.18	3834.09	4631.56	3513.1	7094.14	5481.11	3900.54	10351.7	7282.16	5658.52	4140.51	5156.29	6477.18	6148.85	3973.99	5974.38	4198.86	4904.66	7162.5	6737.28
5.02807	4182.55	3835.17	4639.56	3513.79	7096.64	5484.73	3904.06	10359.6	7282.16	5663.16	4142.75	5144.47	6480.35	6161.41	3978.8	5979.16	4206.15	4909.58	7163.92	6739.54
5.03085	4184.82	3837.33	4644.37	3518.02	7102.37	5486.81	3907.09	10363.2	7285.35	5665.19	4146.71	5140.3	6491.11	6168.34	3982.85	5986.9	4210.71	4914.38	7171.32	6741.2
5.03363	4187.66	3840.07	4649.04	3519.13	7111.69	5489.89	3909.8	10382	7288.73	5675.91	4147.14	5141.46	6492.33	6178.55	3983.16	5997.01	4211.67	4921.59	7178.79	6741.34
5.03641	4191.11	3841.15	4656.58	3520.28	7118.2	5493.7	3910.67	10393.3	7300.08	5685.43	4147.36	5145.46	6489.12	6179.75	3983.9	6007.49	4209.81	4931.31	7178.22	6738.43
5.03918	4194.82	3841.47	4663.45	3521.43	7134.19	5500.08	3911.78	10409.2	7296.43	5701.19	4151.28	5145.83	6487.53	6185.52	3987.94	6011.05	4209.37	4937.76	7188.88	6736.12
5.04196	4199.9	3845.58	4668.95	3523.88	7146.68	5504.56	3915.91	10423.3	7299.3	5715.47	4152.73	5139.06	6491.94	6197.49	3994.26	6019.74	4211.51	4940.7	7196.64	6741.62
5.04472	4203.58	3846.71	4670.72	3525.26	7147.12	5512.35	3918.44	10434.5	7302.67	5716.11	4155.47	5146.19	6493.52	6204.04	3996.23	6025.11	4206.99	4943.03	7198.29	6741.98
5.0475	4205.32	3850.52	4669.57	3525.95	7150.49	5519.06	3923.2	10437.6	7304.42	5720.12	4158.86	5153	6497.12	6210.52	3998.33	6035.97	4211.41	4942.68	7216.94	6735.07
5.05028	4206.16	3852.4	4671.69	3528.57	7150.35	5526.86	3921.97	10435.1	7316.5	5722.29	4160.72	5153.2	6501.49	6207.72	4002.99	6041.14	4217.46	4945.99	7222.34	6740.05
5.05305	4208.74	3856.21	4677.94	3529.87	7163.7	5530.8	3923.45	10440.4	7326.69	5733.01	4165.86	5155.4	6500.73	6208.96	4004.81	6047.75	4220.85	4952.56	7232.79	6739.66
5.05583	4211.52	3858.18	4683.27	3531.02	7168.01	5538.25	3924.13	10460.7	7329.68	5746.33	4172.18	5159.53	6509.12	6215.25	4008.12	6050.38	4219.38	4955.68	7236.12	6738.51
5.05861	4213.2	3859.81	4688.91	3533.47	7169.6	5544.15	3921.44	10482.1	7328.44	5758.69	4175.77	5162.65	6510.29	6223.32	4010.22	6048.58	4222.09	4961.13	7244.91	6741.31
5.06139	4215.14	3861.18	4694.58	3536.15	7185.69	5546.37	3919.39	10496.1	7323.37	5765.7	4180.23	5169.1	6517.89	6229.33	4011.41	6052.8	4225.83	4964.09	7258.04	6749.58
5.06417	4222.01	3861.71	4699.87	3536.84	7196.85	5549.32	3921.5	10502.8	7316.74	5774.48	4181.7	5172.1	6528.7	6240.92	4015.21	6044.02	4226.23	4970.22	7259.64	6760.83
5.06694	4224.22	3863.9	4705.21	3536.92	7213.69	5545.82	3921.65	10508.9	7306.79	5782.7	4185.85	5176.39	6531.1	6253.34	4016.56	6049.56	4228.38	4974.68	7267.94	6763.01
5.06972	4225.9	3866.06	4711.82	3536.51	7223.29	5546	3922.63	10510.2	7308.02	5789.72	4192.56	5178.43	6537.91	6261.43	4016.99	6062.53	4232.97	4980.78	7267.14	6764.25
5.0725	4229.02	3867.66	4719.88	3538.5	7244.33	5543.22	3924.64	10518.6	7302.23	5791.96	4196.64	5173.38	6561.52	6268.47	4021.38	6069.1	4237.89	4982.28	7272.56	6758.92
5.07526	4233.01	3869.29	4728.14	3539.51	7249.23	5545.5	3927.05	10530.2	7302.23	5796.54	4201.16	5180.64	6565.9	6276.83	4023.79	6071.98	4241.8	4987.57	7287.51	6769.11
5.07804	4236.17	3868.71	4735.58	3539.93	7258.54	5550.86	3927.2	10549.8	7313.81	5800.83	4203.09	5181.2	6570.31	6284.42	4029.53	6075.72	4245.89	4986.58	7290.05	6781.62
5.08081	4239.06	3872.24	4739.78	3540.34	7263.9	5559.48	3928.54	10571.9	7315.89	5798.37	4205.39	5180.88	6569.14	6291.12	4035.87	6074.49	4248.71	4990.06	7295.46	6788.79
5.08359	4242.45	3875.87	4743.65	3542	7268.73	5560.52	3930.85	10595.5	7314.54	5804.93	4208.22	5188.02	6577.95	6299.69	4040.55	6080.21	4252.23	4996.34	7298.37	6798.23
5.08637	4244.17	3879.19	4751.6	3543.11	7276.46	5557.44	3935.25	10610.6	7323.49	5815.24	4212.14	5195.98	6575.13	6303.68	4043.25	6089.62	4253.83	5001.99	7311.39	6798.15
5.08915	4244.51	3880.32	4758.25	3545.01	7283.82	5556.72	3938.38	10607.8	7323.04	5818.07	4213.97	5203.68	6574.76	6307.33	4048.72	6098.02	4256.49	5008.11	7311.6	6797.61
5.09191	4249.65	3883.34	4765.06	3546.25	7275.71	5554.81	3939.46	10609.7	7320.68	5812.29	4217.99	5214.67	6571.95	6314.8	4053.68	6108.03	4256.16	5008.29	7312.6	6802.07
5.09469	4253.73	3884.43	4769.9	3550.23	7284.95	5556.4	3940.17	10615.5	7329.96	5777.01	4222.51	5222.9	6569.97	6316.59	4054.6	6112.84	4264.27	5016.26	7312.3	6803.85
5.09747	4258.04	3887.18	4772.5	3550.64	7286.18	5556.04	3942.68	10630.6	7341.28	5775.29	4226.93	5231.45	6570.74	6324.52	4058.38	6116.27	4270.29	5020.69	7319.9	6802.07
5.10025	4259.48	3889.07	4775.39	3551.11	7281.69	5558.3	3944.69	10638	7359.64	5773.75	4227.65	5238.83	6573.14	6329.64	4065.06	6127.2	4275.63	5024.7	7325.69	6808.71
5.10302	4262.61	3888.54	4782.21	3554.17	7282.12	5557.76	3944.13	10648.7	7361.27	5782.19	4230.32	5247.63	6577.97	6331.36	4069.15	6134	4276.47	5029.01	7338.59	6812.55
5.1058	4263.49	3890.19	4784.81	3555.97	7280.26	5558.29	3944.75	10669.7	7374.07	5790.03	4233.88	5251.92	6577.54	6344.29	4072.33	6136.31	4278.3	5034.15	7344.52	6820.71
5.10858	4265.78	3890.73	4786.77	3559.54	7274.85	5557.93	3947.26	10696.7	7393.98	5790.75	4238.94	5257.37	6578.35	6347.56	4075.2	6136.96	4278.75	5039.95	7352.86	6821.38
5.11134	4267.81	3892.9	4790.63	3560.78	7278.23	5555.89	3950.86	10724.6	7405.22	5787.93	4240.54	5258.42	6581.6	6354.95	4076.7	6141.03	4284.62	5047.3	7350.33	6821.79
5.11412	4268.95	3893.41	4792.77	3562.91	7266.23	5559.65	3952.96	10734.4	7412.1	5798.3	4242.77	5266.78	6584.78	6356.82	4079	6147.09	4286.1	5053.44	7347.49	6813.17
5.1169	4271.51	3893.15	4798.09	3564.3	7243.23	5564.35	3954.41	10736.2	7412.33	5803.83	4246.8	5266.78	6586.38	6366.83	4079.58	6154.97	4291.17	5057.77	7348.36	6809.74
5.11966	4270.36	3894.82	4803.95	3565.28	7240.77	5568.83	3955.9	10740	7403.92	5812.76	4245.57	5273.95	6604.43	6376.38	4079.74	6161.73	4292.71	5058.6	7356.76	6806.04
5.12244	4273.5	3896.73	4811.6	3566.23	7240.27	5572.77	3957.18	10743.9	7399.4	5814.73	4246.71	5283.5	6615.28	6387	4080.66	6171.35	4293.22	5059.6	7360.03	6809.12
5.12522	4276.94	3896.94	4816.46	3568.1	7250.23	5576.93	3956.29	10748.8	7403.07	5820.53	4248.24	5285.44	6620.11	6395.28	4082.34	6181.99	4296.47	5062.44	7352.32	6812.19
5.128	4278.76	3900.56	4819.71	3570.02	7265.53	5578.29	3956.98	10739.8	7403.24	5828.99	4249.31	5283.13	6622.52	6402.64	4088.09	6184.84	4296.7	5067.73	7364	6823.17
5.13078	4281.06	3903.59	4819.57	3572.53	7273.41	5583.5	3959.56	10749.2	7399.23	5843	4251.47	5284.87	6628.14	6406.64	4091.43	6193.28	4298.87	5075.23	7367.34	6835.98
5.13355	4280.21	3904.68	4822.47	3574.94	7270.22	5589.03	3963.93	10749.7	7406.23	5852.72	4251.77	5288.72	6637	6414.48	4092.5	6201.03	4304.23	5078.7	7370.18	6842.29
5.13633	4280.24	3906.07	4821.18	3576.64	7276.87	5593.7	3964.03	10759.6	7414.99	5847.99	4256.14	5291.64	6647.08	6419.63	4089.31	6206.85	4307.6	5084.36	7369.82	6847.92
5.1391	4281.9	3907.44	4822.1	3578.02	7284.81	5598.55	3965.55	10764.3	7434.83	5857.33	4260.74	5299.19	6655.93	6425.91	4072.91	6211.07	4312.12	5087.51	7376.62	6848.67
5.14188	4284.19	3910.74	4828.67	3579.8	7291.23	5602.5	3967.82	10778.9	7442.86	5862.44	4262.04	5300.58	6665.59	6432.41	4074.1	6213.77	4315.88	5089.86	7384.53	6856.5
5.14464	4284.77	3912.4	4840.26	3581.45	7291.3	5605.09	3969.06	10789.3	7449.14	5872.34	4260.17	5297.58	6668.79	6439.58	4075.17	6219.75	4318.05	5092.36	7386.08	6861.91
5.14742	4286.83	3913.49	4848.94	3581.74	7300.48	5608.36	3971.95	10802.2	7445.46	5879.79	4259.87	5303.26	6676.07	6447.82	4077.77	6231.6	4320.17	5097.05	7389.79	6871.8
5.1502	4289.4	3915.98	4855.18	3581.85	7303.32	5609.4	3975.3	10807.5	7440.88	5889.14	4261.17	5311.86	6683.3	6452.93	4079.87	6229.76	4323.82	5102.86	7392.76	6874.62
5.15298	4292.74	3920.12	4860.08	3584.76	7294.63	5606.62	3975.93	10795.5	7435.5	5891.08	4262.33	5319.2	6687.75	6458.83	4080.32	6236.72	4324.79	5108.52	7399.88	6882.32
5.15576	4294.43	3920.87	4866.14	3585.62	7302.21	5609.76	3978.35	10789.7	7435.95	5895.39	4263.77	5323.37	6703.47	6469.37	4081.35	6245.02	4326	5112.21	7410.22	6887.21
5.15852	4296.46	3921.17	4869.41	3586.11	7304	5604.2	3980.06	10785.4	7445.97	5900.48	4267.67	5328.04	6718.4	6478.29	4084.4	6252.64	4327.65	5113.03	7419.02	6885.19
5.1613	4300.21	3921.97	4872.37	3587.26	7299.81	5603.84	3980.52	10776.3	7438.84	5902.35	4271.61	5330.73	6728.89	6478.5	4085.31	6255.4	4328.33	5113.66	7426.39	6889.67
5.16407	4303.62	3923.02	4879.43	3588.01	7309.43	5611.63	3983.91	10770.2	7446.53	5905.65	4274.35	5335.16	6737.4	6480.72	4089.11	6254.5	4333.54	5118.63	7422.68	6886.98
5.16685	4305.32	3922.18	4882.35	3589.3	7309.49	5615.94	3986.5	10780.5	7448.68	5909.45	4277.83	5336.34	6744.66	6484.6	4093.05	6265.57	4337.99	5122.64	7423.85	6887.52
5.16962	4308.53	3923.49	4883.81	3590.43	7300.37	5615.45	3987.21	10782	7442.74	5901.09	4281.24	5342.53	6748.7	6494.01	4096.41	6272.34	4341.25	5125.52	7433.89	6894.19
5.17239	4312.05	3924.57	4884.81	3592.11	7288.67	5617.87	3989.39	10776.4	7438.39	5895.61	4287.79	5352.22	6749.15	6502.67	4102.63	6276.3	4345.04	5129.17	7441.02	6903.11
5.17523	4314.08	3925.64	4889.07	3592.94	7294.15	5628.26	3993.16	10764.4	7432.96	5897.56	4291.63	5359.22	6747.51	6503.54	4103.42	6261.86	4352.08	5133.87	7442.7	6905.04
5.17801	4315.2	3926.46	4897.31	3595.62	7292.55	5630.15	3993.78	10768.4	7430.07	5897.25	4296.09	5363.87	6751.14	6502.75	4106.61	6260.24	4354.38	5132.68	7449.04	6908.22
5.18079	4316.08	3926.97	4906.31	3597.15	7297.11	5632.06	3997.14	10774.7	7430.18	5892.12	4299.06	5372.19	6765.31	6509.19	4109.78	6262.78	4356.68	5137.06	7456.61	6909.53
5.18356	4317.78	3929.72	4914.56	3599.58	7306.29	5635.02	3999.41	10781	7441.49	5898.94	4302.22	5376.18	6761.66	6521.99	4112.09	6266.3	4364.82	5141.57	7461.7	6911.45
5.18633	4320.05	3932.25	4914.53	3601.02	7318.38	5638.85	4002.31	10794.3	7448.22	5906.33	4306.04	5372.89	6760.87	6510.75	4111.01	6266.47	4370.11	5147.78	7462.14	6915.31
5.18911	4324.66	3934.43	4915.63	3600.52	7329.6	5643.55	4003.09	10823.1	7453.77	5909.91	4311.87	5376.39	6757.64	6525.11	4112.35	6267.22	4372.06	5153.01	7465.87	6919.7
5.19189	4328.15	3935.4	4919.56	3602.67	7333.86	5649.1	4007.54	10819.3	7472.12	5915.74	4312.86	5379.45	6757.66	6535.88	4113.73	6271.17	4369.24	5152.51	7475.8	6925.36
5.19467	4333.07	3938.76	4923.88	3602.75	7348.93	5654.28	4010.48	10828.4	7482.25	5919.16	4316.58	5379.78	6763.31	6550.26	4117.2	6275.93	4366.44	5155.87	7474.49	6935.68
5.19744	4333.67	3940.45	4928.46	3604.05	7357.76	5657.92	4010.85	10837.2	7487.81	5930.3	4321.61	5383.41	6771.41	6557.82	4118.86	6280.42	4369.35	5163.77	7471.93	6941.74
5.20022	4336.32	3939.54	4936.02	3605.49	7367.52	5658.45	4017.11	10805.4	7486.96	5939.85	4322.42	5392.67	6790.9	6563.76	4117.81	6281.12	4370.26	5173.32	7468.07	6949.06
5.203	4341.79	3941.69	4940.63	3606.79	7368.07	5659.69	4016.32	10793.2	7496.14	5941.71	4327.11	5401.45	6805.47	6567.8	4116.92	6278.63	4371.94	5177.22	7461.87	6953.87
5.20578	4346.95	3940.82	4946.9	3607.92	7372.59	5661.58	4018.11	10806	7515.43	5950.79	4328.66	5405.21	6810.73	6566.04	4115.07	6280.47	4376.76	5179.38	7468.44	6951.95
5.20856	4348.11	3943.04	4951.49	3609.22	7380.45	5666.46	4019.38	10813.6	7520.82	5959.33	4329.06	5404.97	6818.05	6570.04	4118.86	6294.87	4377.27	5183.94	7475.38	6953.87
5.21133	4348.1	3943.3	4956.76	3610.23	7382.99	5670.28	4018.17	10834.9	7524.28	5966.34	4332.44	5408.36	6829.04	6577.13	4117.49	6303.98	4381.59	5189.48	7471.73	6953.2
5.21411	4351.03	3945.76	4961.05	3611.79	7389.04	5678.76	4016.39	10836.4	7517.24	5976.19	4334.43	5416.37	6835.54	6579.9	4122.39	6294.94	4388.31	5193.85	7478.74	6946.51
5.21689	4355.17	3949.04	4964.66	3615.9	7396.85	5684.47	4017.5	10831.3	7501.86	5984.66	4336.95	5422.21	6850.97	6587.39	4126.35	6290.06	4391.87	5200.74	7476.99	6947.02
5.21967	4361.26	3949.06	4966.91	3616.19	7411.41	5690.01	4017.83	10845.6	7514.29	5991.46	4344.74	5419.32	6859.14	6586.99	4128.46	6284.81	4394.4	5201.93	7483.41	6950.47
5.22244	4362.96	3951.02	4970.2	3619.02	7418.91	5698.38	4017.99	10874.3	7526.6	6005.02	4348.07	5422.13	6833.06	6588.14	4127.41	6286.87	4399.34	5201.76	7487.34	6955.14
5.22521	4364.66	3952.66	4975.32	3621.31	7436.95	5707.1	4017.19	10878.4	7534.5	6006.66	4352.14	5419.88	6840.4	6582.2	4129.38	6292.82	4399.28	5207.15	7489.39	6960.27
5.22806	4365.82	3950.68	4982.25	3621.85	7447.93	5714.4	4017.29	10868.9	7535.06	6009.91	4353.58	5422.58	6846.51	6585.77	4131.66	6292.71	4396.7	5211.88	7487.78	6964.42
5.23083	4369.33	3950.36	4984.54	3623.1	7461.9	5723.27	4018.23	10867.1	7538.98	6016.9	4357.14	5424.34	6854.65	6582.47	4134.88	6295.97	4395.72	5216.61	7491.2	6978.24
5.23361	4373.41	3954.52	4984.67	3624.69	7470.78	5728.49	4018.6	10866.3	7547.22	6018.6	4360.99	5427.53	6864.4	6575.64	4134.75	6306.27	4396.94	5219.98	7490.17	6979.9
5.23638	4379.51	3955.31	4990.98	3625.88	7479.86	5732.91	4018.39	10858.3	7553.13	6026.86	4362.88	5436.32	6868.51	6575.51	4134.89	6313.15	4400.39	5225.55	7503.98	6987.02
5.23916	4381.49	3956.95	4995.75	3628.02	7496.59	5739.33	4018.33	10854.4	7563.82	6040.95	4364.08	5435.63	6872.15	6578.06	4138.09	6326.22	4404.82	5229.79	7514.06	6992.69
5.24194	4383.54	3961.9	5000.41	3630.31	7501.63	5745.82	4020.75	10854	7559.77	6055.01	4363.97	5433.98	6881.08	6587.4	4138.09	6328.78	4405.86	5237.01	7519.85	7001.49
5.24472	4385.28	3963.01	5010.97	3631.3	7511.34	5754.18	4022.86	10857.2	7549.36	6067.91	4371.31	5436.91	6887.2	6595.77	4141	6328.99	4408.44	5243.12	7519.17	6999.01
5.2475	4389.61	3965.75	5016.13	3634.36	7534.57	5760.46	4024.92	10873.9	7548.16	6070.41	4372.59	5431.75	6890.08	6599.91	4141.27	6333.34	4411.21	5245.62	7524.04	7008.48
5.25027	4391.05	3967.04	5020.14	3635.87	7530.83	5764.85	4027.07	10882.1	7543.1	6072.85	4375.79	5438.66	6899.88	6608.16	4144.05	6336.98	4408.55	5251.15	7524.04	7012.31
5.25305	4393.91	3968.72	5018.34	3639.35	7524.48	5772.51	4029.8	10881.3	7538.55	6084.87	4376.96	5433.48	6907.17	6608.69	4144.65	6339.2	4409.08	5255.71	7522.81	7006
5.25583	4396.85	3969.28	5020.01	3640.95	7524.8	5784.76	4032.61	10882.9	7545.87	6086.51	4377.53	5432.76	6914.94	6606	4144.5	6347.74	4414.03	5262.79	7525.36	7014.38
5.2586	4398.01	3971.18	5023.17	3643.5	7529.47	5791.62	4031.24	10894.6	7544.37	6086.2	4381.78	5429.12	6919.84	6610.54	4148.79	6353.88	4418.47	5266.84	7540.19	7017
5.26137	4400.61	3974.05	5030.6	3645.44	7542.18	5795.65	4032.12	10926.5	7541.17	6088.28	4382.46	5434.65	6923.96	6616.89	4151.54	6356.43	4419.62	5270.61	7548.68	7020.47
5.26415	4402.62	3976.8	5038.26	3648.49	7552.72	5807.96	4032.34	10932.1	7536.72	6084.41	4384.25	5444.87	6932.51	6618.92	4156.11	6362.25	4421.22	5273.49	7552.23	7007.39
5.267	4405.46	3977.37	5042.78	3648.95	7553.53	5812.16	4035.12	10927.3	7546.94	6087.07	4385.34	5450.03	6941.52	6616.76	4161.32	6357.46	4424.63	5275.67	7551.79	6992.79
5.26978	4408.09	3976.77	5049.4	3650.85	7560.59	5816.04	4038.29	10919.3	7555.05	6087.58	4388.04	5449.02	6952.13	6618.44	4161.75	6360.4	4428.09	5279.57	7556.85	6993.73
5.27254	4409.53	3978.19	5053.42	3654.7	7563.52	5824.82	4040.89	10911.9	7559.3	6097.3	4388.68	5457.46	6962.79	6627.18	4163.44	6349.48	4430.33	5282.46	7554.29	6996.43
5.27532	4411.58	3980.46	5057.55	3655.14	7560.52	5834.11	4041.5	10926.2	7569.53	6102.31	4391.38	5460.55	6967.73	6629.29	4164.5	6353.17	4435.29	5287.72	7556.47	7001.76
5.27808	4413.84	3982.67	5060.37	3656.3	7570.58	5841.52	4041.11	10926.5	7573.64	6110.59	4391.78	5462.07	6972.24	6629.08	4166.96	6357.69	4439.26	5293.64	7571.58	7005.36
5.28086	4417.67	3989.06	5061.06	3658.74	7581.13	5844.31	4041.67	10925.1	7571.99	6116.08	4394.15	5465.98	6981.68	6627.13	4168.93	6365.19	4443.64	5299.54	7587.57	7021.83
5.28364	4419.65	3987.93	5065.04	3661.89	7593.12	5853.83	4044.65	10949.4	7573.79	6116.48	4395.98	5473.28	6988.2	6636.19	4172.14	6371.67	4447.51	5303.8	7593.38	7024.26
5.28642	4421.64	3989.85	5072.38	3664.04	7580.44	5862.3	4044.72	10972.8	7577.25	6131.8	4394.77	5481.41	6995.56	6639.63	4176.3	6375.58	4449.82	5303.8	7596.13	7022.1
5.28919	4424.86	3992.57	5074.02	3665.64	7576.69	5865.82	4047.33	11003.2	7573.23	6135.01	4393.26	5488.48	6998.45	6643.56	4180.74	6375.68	4451.96	5312.91	7602.88	7025.21
5.29196	4427.5	3993.33	5077.5	3670.64	7581.19	5870.94	4051.22	11035.4	7575.88	6140.59	4391.95	5498.88	7000.06	6648.64	4182.15	6371.87	4453.46	5314.79	7609.2	7023.09
5.29474	4429.55	3995.33	5083.48	3674.34	7591.93	5875.16	4053.56	11043.1	7582.79	6146.84	4390.33	5505.72	7006.62	6656.99	4189.03	6370.47	4458.82	5318.06	7615.2	7024.67
5.29751	4432.47	3997.29	5086.8	3678.12	7601.24	5882.71	4055.55	11057.5	7585.06	6148.81	4392.46	5511.73	7012.34	6671.11	4193.47	6374.43	4464.54	5321.23	7616.46	7032.57
5.30029	4434.14	4000.96	5084.46	3678.77	7606.31	5892.05	4056.22	11066.9	7591.84	6156.39	4397.29	5526.78	7017.69	6679.33	4196.41	6369.21	4468.76	5327.53	7616.08	7036.05
5.30306	4435	3999.82	5084.46	3679.09	7606.74	5899.08	4057.33	11068.3	7583.41	6164.27	4400.11	5534.01	7012.34	6684.33	4203.79	6374.87	4476.51	5331.95	7627.47	7031.62
5.30584	4438.53	4000.11	5088.45	3680.14	7621.57	5904.24	4055.95	11063.5	7592.38	6171.03	4401.66	5541.32	7009.1	6698.42	4210.23	6381.25	4480.23	5339.62	7629.29	7028.78
5.30861	4442.68	4001.62	5094.24	3681.04	7635.85	5910.83	4057.05	11062.6	7607.94	6189.11	4403.39	5546.52	7015.67	6702.73	4215.93	6386.91	4485.34	5346.59	7618.51	7030.36
5.31138	4447.59	4001.52	5100.26	3682.82	7637.42	5919.82	4059.82	11066.9	7616.43	6198.07	4407.08	5550.8	7025.52	6714.44	4221.16	6392.74	4491.96	5353.88	7624.13	7038.67
5.31416	4452.29	4002.16	5110.99	3685.12	7637.62	5927.79	4060.6	11072.3	7620.6	6208.72	4408.7	5553.88	7038.24	6717.14	4223.64	6394.99	4495.26	5358.98	7629.7	7050.95
5.31693	4451.95	4004.41	5119.02	3689.03	7649.58	5929.78	4061.99	11091.3	7631.6	6216.54	4411.74	5552.94	7041.18	6719.05	4227.67	6394.66	4498.09	5360	7628.01	7060.17
5.31971	4454.87	4007.13	5124	3691.19	7649.83	5935.48	4068.07	11113.1	7632.96	6220.09	4416.07	5553.3	7048.16	6738.18	4231.85	6398.53	4501.74	5362.39	7631.71	7078.37
5.32248	4448.68	4005.1	5126.2	3693.3	7659.93	5941.33	4069.79	11110.2	7644.83	6231.07	4418.21	5553.16	7051.88	6739.31	4238.8	6402.08	4509.27	5368	7622.56	7090.32
5.32526	4448.07	4009.89	5125.84	3694.17	7661.11	5942.95	4071.84	11123.6	7653.23	6246.17	4423.69	5551.39	7058.03	6740.41	4245.29	6402.13	4514.66	5375.66	7622.61	7093.17
5.32804	4449.85	4010.68	5135.57	3697.08	7664.25	5949.68	4073.79	11130.6	7662.89	6256.5	4426.06	5556.86	7068.73	6745.31	4247.9	6397.71	4521.08	5380.96	7623.92	7101.6
5.3308	4453.28	4011.79	5141.07	3700.13	7681.12	5955.73	4073.72	11127	7664.2	6259.74	4430.5	5560.77	7063.41	6750.5	4253.04	6397.17	4525.73	5387.55	7633.95	7104.23
5.33358	4456.44	4014.54	5149.9	3704.45	7690.6	5961.4	4076.33	11123.6	7668.52	6271.22	4434.26	5560.91	7058.88	6755.35	4256.13	6403	4529.18	5393.73	7641.59	7112.66
5.33636	4458.15	4016.51	5159.38	3706.96	7702.16	5965.47	4077.51	11133.2	7675.32	6275.37	4436.75	5566.7	7065.47	6762.91	4261.85	6408.46	4534.32	5400.73	7641.65	7120.51
5.33914	4461.38	4017.84	5163.74	3709.71	7724.16	5974.21	4077.35	11137.8	7663.89	6284.88	4440.1	5567.91	7064.27	6764.96	4267.12	6410.86	4537.66	5403.32	7636.69	7125.04
5.34191	4465.62	4018.98	5166.26	3712.08	7736.86	5979.86	4078.46	11147.9	7661.82	6285.63	4443.46	5567.91	7066.3	6764.82	4273.14	6414.35	4545.11	5405.88	7638.43	7130.13
5.34468	4466.52	4021.42	5169.96	3715.1	7754.68	5980.75	4077.29	11135.6	7659.4	6301.06	4446.51	5576.07	7065.08	6773.49	4276.7	6418.17	4547.96	5411.2	7628.5	7132.98
5.34745	4470.26	4023.35	5173.97	3715.25	7770.8	5980.06	4077.78	11146.6	7661.01	6308.6	4450.85	5587.86	7064.66	6782.71	4281.81	6425.33	4553.16	5416.11	7639.14	7144.33
5.35023	4472.6	4024.79	5173.94	3716.74	7786.62	5984.68	4080.63	11149	7654.42	6317.3	4454.39	5593.08	7079.07	6788.7	4287.08	6428.11	4557.01	5421.23	7628.61	7157.27
5.353	4472.36	4024.18	5179.17	3719.75	7783.97	5988.09	4082.52	11145.3	7647.76	6333.66	4459.6	5599.37	7082.37	6792.4	4289.89	6439.26	4557.56	5424.31	7614.6	7165.2
5.35577	4472.99	4025.32	5183.94	3723.15	7787.25	5993.38	4083.91	11163	7646.5	6347.03	4461.22	5605.9	7091.01	6803.19	4291.71	6448.77	4559.41	5427.07	7611.66	7167.46
5.35854	4474.19	4027.04	5186.46	3725.03	7792.73	6006.32	4086.02	11165	7656.76	6359.81	4463.82	5607.68	7086.91	6811.23	4296.87	6463.99	4562.67	5427.58	7624.3	7169.38
5.36131	4475.12	4029.3	5193.55	3726.4	7813.75	6013.78	4088.93	11170.3	7658.38	6374.47	4467.07	5615.78	7091.86	6824.52	4302.65	6473.13	4569.73	5427.18	7633.52	7178.26
5.36409	4474.81	4031.1	5194.57	3729.42	7810.85	6016.31	4091.21	11179.1	7652.58	6385.78	4471.19	5614.01	7105.41	6828.77	4311.33	6470.06	4568.03	5428.76	7640.34	7172.94
5.36686	4477.12	4032.17	5196.07	3732.44	7822.91	6022.01	4093.38	11184.4	7649.7	6397.02	4474.14	5624.4	7106.65	6837.75	4313.19	6468.2	4572.03	5430.45	7649.67	7178.12
5.36964	4477.9	4034.39	5199.94	3734.35	7839.47	6026.64	4095.79	11181.7	7666.02	6406.55	4473.8	5634.99	7112.84	6849.27	4318.6	6474.83	4577.35	5430.25	7658.95	7187.68
5.37242	4477.28	4036.94	5204.48	3734.26	7846.74	6036.4	4095.44	11184	7662.29	6418.04	4474.68	5645.73	7120.68	6855.32	4321.1	6485.63	4577.69	5431.74	7669.5	7191.07
5.3752	4479	4039.38	5203.65	3735.46	7854.32	6039.07	4091.81	11189.2	7665.35	6427.22	4478.04	5652.18	7126.02	6866.85	4326.54	6485.46	4579.6	5432.25	7683.16	7195.89
5.37798	4479.27	4041.68	5209.73	3738.72	7861.91	6044.04	4090.02	11195.4	7686.51	6432.92	4478.79	5656.48	7126.44	6876.6	4333.56	6485.13	4583.16	5434.46	7700.06	7200.98
5.38075	4479	4043.26	5214.11	3739.91	7872.17	6052.55	4090.63	11213	7704.16	6452.53	4481.18	5662.44	7125.61	6889.45	4340.12	6484.8	4584.11	5432.5	7701.81	7200.89
5.38353	4478.11	4046.06	5217.47	3739.15	7872.68	6060.73	4090.77	11228.4	7696.6	6465.26	4489.12	5670.09	7126.86	6890.88	4340.58	6490.33	4588.28	5432.03	7694.64	7196.02
5.3863	4475.18	4044.08	5221.69	3739.77	7881.16	6066.97	4091.06	11237.8	7697.41	6466.1	4492.9	5677.02	7127.27	6895.41	4345.09	6497.68	4590.99	5435.98	7705.2	7190.01
5.38908	4475.8	4044.41	5221.69	3742.23	7885.71	6077.87	4091.01	11247.4	7717.14	6473.13	4496.16	5686.13	7135.96	6901.05	4344.48	6500.26	4593.5	5439.81	7714.45	7185.84
5.39185	4473.5	4045.19	5220.66	3743.38	7888.37	6083.63	4091.63	11258.1	7723.14	6478.31	4497.72	5700.72	7135.96	6906.35	4348.25	6508.37	4597.52	5445.76	7717.9	7194.08
5.39463	4471.78	4045.81	5228.13	3743.15	7881.47	6092.77	4089.55	11270.9	7744.39	6488.7	4502.84	5708.99	7135.96	6910.71	4351.8	6510.83	4603.35	5448.73	7723.43	7194.08
5.39741	4470.41	4045.81	5230.99	3741.74	7882.74	6100.96	4088.32	11277.7	7754.91	6498.76	4510.87	5710.78	7138.45	6917.78	4358.98	6496.96	4599.27	5450.26	7726.28	7197.59
5.40019	4470.95	4048	5233.52	3744.06	7887.18	6102.57	4088.99	11280.8	7753.29	6501.68	4515.88	5711.51	7140.12	6932.32	4362.42	6496.07	4598.27	5454.96	7724.91	7208.47
5.40296	4472.67	4050.26	5241.75	3745.23	7885.47	6106.85	4088.58	11278.2	7754.14	6520.89	4521	5717.15	7144.2	6944.47	4366.48	6499.37	4602.79	5458.17	7730.01	7210.02
5.40574	4474.74	4051.7	5243.49	3747.02	7881.98	6111.35	4087.69	11294.1	7765.12	6528.62	4523.73	5719.56	7146.25	6944.06	4371.51	6506.59	4604.85	5458.11	7739.27	7211.33
5.40852	4473.33	4056.08	5247.37	3749.75	7885.98	6118.27	4087.76	11317.5	7767.24	6540.29	4524.38	5722.09	7154.95	6940.33	4372.14	6507.34	4607.46	5460.46	7759.67	7222.05
5.4113	4474.26	4058.27	5248.91	3751.05	7882.62	6124.34	4087.36	11330.6	7780.66	6547.86	4528.17	5737.18	7160.33	6936.46	4374.83	6511.74	4609.78	5461.17	7769.93	7228.59
5.41408	4477.53	4058.81	5254.62	3752.54	7883.44	6130.07	4086.96	11348.9	7798.38	6550.37	4528.93	5747.2	7164.03	6937.08	4381.08	6515.22	4612.8	5464.9	7775.09	7234.48
5.41685	4477.83	4058.31	5255.96	3755.42	7885.09	6135.43	4088.3	11360.6	7806.99	6557.28	4530.45	5754.3	7163.62	6946.64	4380.93	6524.91	4616.22	5468.62	7776.46	7246.41
5.41963	4477.83	4059.46	5258.66	3757.61	7897	6140.85	4087.78	11364.2	7807.84	6566.51	4530.79	5762.35	7171.07	6949.22	4383.45	6539.72	4621	5471.99	7786.67	7256.73
5.4224	4476.08	4061.37	5260.01	3760.17	7897.44	6145.68	4089.86	11372.9	7810.43	6570.64	4537.14	5767.5	7171.92	6952.83	4389.42	6549.34	4617.67	5479.44	7793.98	7264.04
5.42518	4473.25	4064.18	5263.02	3762.43	7901.75	6149.81	4089.25	11368.6	7806.87	6576.19	4536.38	5775.56	7171.49	6952.3	4393.33	6557.31	4622.5	5485.94	7796.56	7278.91
5.42796	4474.39	4066.33	5262.55	3764.39	7892.69	6147.08	4090.69	11367.5	7799.21	6576.19	4539.88	5781.22	7174.4	6949.08	4399.6	6563.88	4626.17	5492.29	7817.4	7286.5
5.43072	4475	4066.62	5264.53	3766.57	7885.78	6148.36	4089.29	11368.4	7804.02	6575.51	4541.7	5788.84	7177.32	6953.85	4401.81	6574.02	4628.03	5494.48	7826.31	7293.59
5.43349	4475.31	4068.06	5263.02	3769.96	7893.06	6153.03	4090.97	11359.2	7818.86	6585.95	4543.33	5799.61	7178.98	6945.13	4402.12	6584.51	4629.14	5495.21	7826.91	7297.39
5.43627	4475.86	4071.66	5258.59	3770.59	7893.51	6164.32	4090.07	11366.3	7834.72	6591.44	4541.74	5805.88	7187.65	6948.73	4405.4	6594.32	4634.83	5500.94	7830.66	7306.09
5.43905	4477.28	4073.06	5260.45	3771.74	7895.67	6164.69	4092.9	11361.5	7831.69	6603.84	4541.93	5813.98	7190.18	6953.4	4409.19	6604.65	4641.43	5508.25	7847.62	7313.32
5.44182	4478.48	4077.07	5265.13	3772.85	7905.11	6169.37	4095.19	11350.1	7820.59	6601.82	4542.8	5812.8	7200.08	6957.41	4414.51	6611.45	4644.11	5509.27	7849.38	7312.55
5.4446	4481.38	4079.67	5270.36	3774.05	7911.2	6171.31	4094.62	11346.6	7824.48	6612.55	4547.59	5820.53	7193.88	6953.27	4416.24	6618.52	4646.54	5513.57	7838.42	7324.65
5.44738	4480.21	4079.67	5270.56	3772.49	7915.13	6173.73	4096.01	11342.3	7814.2	6612.55	4550.56	5831.84	7190.58	6953.9	4414.68	6626.52	4651.83	5522.43	7831.2	7332.81
5.45015	4480.85	4081.69	5267.75	3774	7920.78	6179	4096.95	11340.3	7790.45	6610.51	4552.2	5837.03	7201.76	6957.35	4415.64	6633.29	4657.09	5528.07	7832.14	7338.6
5.45293	4479.1	4085.08	5272.46	3777.74	7931.13	6179.91	4097.33	11314.8	7787.51	6614.41	4556.88	5840.76	7209.2	6965.99	4416.72	6635.33	4661.53	5531.97	7819.37	7336.21
5.45571	4477.65	4088.18	5272.86	3778.85	7933.22	6182.77	4100.51	11318.7	7783.26	6619.56	4560.27	5848.5	7215.83	6976.61	4417.49	6638.7	4665.98	5529.47	7828.23	7330.16
5.45849	4476.17	4090.75	5274.56	3781.65	7929.92	6184.22	4099.95	11317.7	7776.52	6625.99	4561.14	5858.28	7211.28	6986.3	4419.39	6643.51	4664.67	5531.83	7839.3	7334.24
5.46126	4476.49	4090.46	5276.59	3782.25	7934.94	6193.79	4100.16	11318.7	7776.83	6620.4	4566.82	5859.32	7218.3	6996.39	4420.96	6645.39	4661.63	5532.04	7851.63	7338.27
5.46404	4476.24	4091.83	5282.9	3783.17	7938.68	6197.4	4101.26	11335.5	7778.96	6628.95	4574.71	5862.35	7217.07	7000.62	4422.36	6650.42	4663.05	5535.99	7849.93	7336.58
5.46681	4477.1	4092.8	5289.69	3784.75	7941.91	6197.44	4102.37	11337.5	7775.56	6632.01	4575.82	5861.54	7225.77	7009.81	4425.39	6655.02	4668.61	5539.58	7851.3	7341.44
5.46959	4478.27	4094.53	5289.05	3786.46	7956	6201.75	4102.94	11314.1	7759.85	6633.77	4580.28	5868.4	7226.61	7016.12	4429.92	6657.67	4670.94	5545.75	7851.3	7348.92
5.47235	4478.33	4099.59	5296.04	3789.09	7961.54	6203.96	4103.1	11284.9	7758.08	6634.95	4585.89	5870.48	7232.81	7013.9	4429.45	6658.26	4669.02	5548.6	7856.42	7350.11
5.47512	4478.91	4101.75	5301.52	3790.12	7961.53	6209.56	4103.67	11281.9	7763.23	6640.95	4587.76	5879.51	7249.01	7018.68	4433.04	6655.32	4666.08	5553	7855.65	7349.13
5.4779	4479.52	4103.12	5302.39	3792.81	7962.35	6213.54	4104.45	11267.1	7753.74	6648.64	4590.17	5878.71	7256.48	7019.09	4430.55	6657.91	4664.65	5555.42	7872.58	7358.51
5.48067	4481.01	4104.25	5307.51	3793.59	7966.67	6222.17	4103.88	11272.3	7766.08	6662.77	4592.57	5880.27	7260.24	7028.37	4435.43	6659.79	4667.93	5558.98	7870.48	7357.03
5.48345	4478.94	4105.73	5308.9	3796.24	7970.35	6229.61	4098.53	11275.8	7758.93	6666	4595.74	5879.18	7263.59	7035.1	4436.67	6658.34	4671.47	5565.96	7861.21	7363.79
5.48623	4477.18	4105.11	5313.82	3798.38	7972.52	6236.25	4099.91	11296.1	7759.85	6662.36	4596.32	5882.68	7264.41	7039.13	4439.68	6668.49	4670.2	5570.36	7856.58	7365.76
5.48901	4480.39	4103.38	5316.37	3800.03	7974.75	6238.95	4101.83	11302.1	7760.39	6671.48	4596.5	5886.94	7265.27	7042.38	4444.06	6676.65	4673.2	5573.82	7865.56	7370.63
5.49179	4484.18	4103.45	5319.63	3800.29	7985.5	6240.2	4100.48	11289.6	7763.46	6678.41	4595.55	5896.03	7272.3	7030.03	4445.81	6673.14	4676.23	5579.16	7867.27	7371.12
5.49455	4487.12	4105.08	5330.38	3800.07	7992.82	6242.36	4099.59	11289.6	7762.2	6679.09	4596.62	5901.44	7282.28	7024.35	4447.07	6678.56	4683.48	5580.85	7869.47	7367.52
5.49733	4488.93	4107.02	5334.44	3799.66	7990.85	6251.59	4101.14	11284	7752.85	6681.41	4594.45	5905.94	7288.93	7020.69	4447.84	6682.62	4689.35	5582.98	7869.62	7374.36
5.50011	4491.64	4109.27	5342.81	3800.66	7996.15	6254.18	4100.24	11289.1	7754.97	6686.39	4593.75	5913.77	7286.46	7013.97	4449.42	6689.32	4688.85	5585.38	7870.49	7386.35
5.50288	4493.98	4110.93	5341.61	3802.23	8001.05	6261.21	4101.92	11295.1	7758.35	6687.66	4599.45	5920.55	7299.34	7017.99	4453.06	6690.13	4688.85	5591.29	7868.01	7389.75
5.50566	4495.77	4111.1	5340.77	3803.79	8005.32	6266.29	4103.88	11309.8	7762.33	6694.6	4602.2	5921.69	7308.07	7026.02	4455.57	6696.44	4692.45	5594.09	7872.35	7388.82
5.50844	4500.74	4112.43	5339.08	3803.5	8018.69	6269.37	4104.09	11330.9	7748.09	6700.21	4602.32	5924.72	7323.02	7022.63	4456.98	6702.42	4698.12	5594.63	7872.4	7394.88
5.51121	4506.55	4114.13	5336.22	3806.53	8020.28	6270.41	4103.92	11339.4	7731.13	6708.96	4605.49	5933.93	7338.89	7020.42	4456.69	6705.23	4702.73	5596.76	7867.26	7391.06
5.51399	4510.69	4114	5333.48	3808.14	8022.01	6281.82	4103.43	11348	7742.95	6717.26	4607.48	5937.45	7353.5	7034.69	4459.53	6715.11	4705.27	5599.48	7865.51	7397.64
5.51677	4513.62	4114.79	5338.09	3808.37	8022.77	6287.35	4103.64	11369.5	7737.45	6732.61	4609.77	5945.95	7362.69	7033.78	4463.49	6723.46	4709.48	5600.86	7861.31	7410.06
5.51954	4517.42	4116.46	5336.91	3808.92	8026.35	6296.73	4106.42	11381.1	7731.54	6745.05	4613.83	5946.77	7368.97	7037.58	4468.21	6731.68	4715.47	5602.82	7865.25	7417.07
5.52232	4522.38	4118.9	5339.36	3810.25	8028.13	6302.03	4108.3	11380.6	7733.21	6751.16	4621.63	5951.9	7380.65	7042.78	4468.54	6741.88	4719.02	5604.51	7858.9	7416.28
5.5251	4523.52	4122.56	5337.46	3808.77	8047.26	6309.84	4106.91	11377.6	7741.28	6755.25	4621.75	5958.8	7392.34	7044.45	4470.75	6744.3	4723.54	5607.09	7851.28	7408.23
5.52786	4526.46	4124.51	5342.88	3809.54	8053.83	6306.97	4110.15	11374.6	7742.41	6763.91	4621.63	5963.55	7388.19	7046.34	4477.23	6750.08	4727.86	5608.21	7852.99	7412.48
5.53064	4529.1	4125.01	5345.29	3810.07	8053.77	6308.26	4112.19	11382.8	7739.93	6774.39	4627.81	5976.31	7388.17	7052.08	4479.63	6758.41	4729.54	5608.52	7852.2	7419.2
5.53342	4529.65	4126.1	5351.04	3812.1	8061.17	6315.31	4116.99	11381.4	7739.52	6778.47	4628.88	5973.93	7379.87	7053.62	4484.52	6759.92	4734.73	5613.59	7844.5	7431.15
5.53619	4531.97	4129.25	5353.76	3811.46	8053.45	6325.25	4116.25	11371.6	7745.57	6785.3	4634.74	5974.64	7385.32	7064.79	4488.92	6764.38	4743.38	5612.48	7854.7	7435.89
5.53897	4532.87	4132.42	5354.97	3810.58	8052.11	6332.53	4116.86	11380.4	7755.46	6784.87	4635.39	5980.39	7387.84	7073.34	4493.69	6771.26	4748.98	5612.93	7859.39	7444.74
5.54173	4533.8	4132.33	5360.37	3810.37	8058.62	6332.74	4117.31	11394.4	7745.33	6786.22	4640.11	5985.63	7381.15	7085.92	4502.73	6776.46	4753.97	5617.78	7872.14	7452.94
5.54451	4537.58	4131.17	5363.62	3810.6	8068.13	6342.57	4117.96	11414	7743.7	6789.11	4643.41	5986.48	7394.12	7100.37	4508.57	6782.22	4754.73	5619.7	7877.31	7464
5.54729	4538.48	4132.17	5366.85	3811.22	8076.37	6348.06	4114.79	11428.3	7730.13	6788.42	4646.82	5989.43	7407.48	7107.89	4512.86	6787.64	4757.63	5624.56	7887.13	7474.76
5.55006	4541.39	4134.16	5365.16	3805.99	8068.58	6350.61	4111.68	11452.8	7712.44	6801.68	4652.12	5998.19	7415.44	7115.05	4519.99	6795.08	4761	5628.57	7892.75	7483.33
5.55284	4544.93	4134.79	5366.56	3802.33	8061.68	6355.6	4114.33	11454.6	7708.2	6798.6	4656.43	6003.57	7421.74	7128.85	4525.07	6797.36	4769.56	5632.72	7885.99	7476.23
5.55562	4548.99	4135.12	5374.59	3801.47	8060.02	6359.25	4113.92	11467.5	7707.03	6795.85	4657.62	6008.56	7415.03	7134.7	4532.7	6800.75	4774.2	5634.1	7893.67	7481.42
5.55839	4552.56	4136.24	5381.58	3803.28	8053.63	6362.39	4110.78	11475.7	7706.61	6803.46	4660.5	6012.7	7411.26	7140.34	4539.55	6804.32	4773.78	5641.24	7906.09	7480.05
5.56117	4556.4	4137.04	5384.5	3804.78	8036.8	6363.77	4113.9	11489.3	7703.68	6815.31	4662.8	6022.02	7410.03	7147.24	4543.85	6806.9	4774.14	5643.02	7895.95	7475.2
5.56395	4557.92	4137.62	5391.7	3806.7	8050.57	6372.2	4118.48	11492.8	7708.73	6816.52	4663.15	6034.33	7405.85	7144.74	4549.41	6814	4785.93	5644.81	7906.6	7485.78
5.56672	4559.63	4136.87	5393.03	3806.47	8062.95	6375.63	4115.17	11503.8	7711.63	6821.39	4662.04	6047.01	7401.23	7148.01	4557.07	6817.92	4790.84	5647.89	7885.81	7501.1
5.56949	4561.99	4140.87	5397.28	3805.35	8062.95	6382.22	4112.02	11511.6	7712.97	6813.76	4664.03	6060.22	7417.59	7154.77	4560.88	6814.74	4794.35	5647.13	7881.11	7504.44
5.57227	4563.17	4140.87	5401.25	3807.24	8064.68	6388.26	4110.84	11509.8	7725.68	6815.03	4668.23	6065.28	7425.92	7157.22	4566.79	6814.56	4796.95	5644.54	7874.66	7509.94
5.57505	4565.19	4143.08	5405.86	3807.09	8060.79	6391.03	4113.46	11521.5	7724.02	6819.55	4675.19	6068.7	7429.69	7163.29	4572.19	6817.02	4799.36	5646.64	7862.66	7511.77
5.57782	4565.81	4142.49	5408.45	3810.29	8079.31	6394.85	4116.45	11528.2	7728.62	6829.28	4679.69	6068.7	7431.41	7170.61	4577.13	6825.63	4803.49	5651.02	7858.05	7517.93
5.5806	4568.42	4141.95	5408.47	3813.07	8075.29	6397.41	4119.97	11536.9	7721.29	6829.28	4684.89	6076.78	7432.67	7176.83	4584	6819.6	4809.88	5652.58	7851.18	7527.95
5.58338	4571.4	4143.36	5407.96	3815.11	8079.5	6404.22	4121.81	11557.8	7717.4	6819.48	4689.54	6085.95	7427.17	7182.47	4585.6	6813.61	4809.72	5655.39	7847.76	7536.88
5.58615	4572.55	4142.4	5407.9	3816.1	8088.57	6412.79	4124.06	11578.9	7724.22	6817.43	4690.65	6089.97	7421.78	7187.23	4589.12	6819.04	4807.76	5659.68	7842.99	7542.06
5.58892	4575.16	4142.9	5411.65	3816.64	8090.23	6418.12	4128.37	11582.4	7722.91	6824.85	4693.65	6092.19	7418.82	7189.24	4594.7	6817.43	4807.31	5662.95	7842.96	7546.22
5.5917	4581.7	4144.32	5413.7	3814.07	8100.84	6423.84	4131.85	11590.1	7714.56	6827.31	4696.73	6097.33	7420.5	7189.74	4598.35	6824.93	4808.07	5663.84	7844.23	7556.62
5.59447	4584.34	4148.28	5420.53	3813.98	8109.48	6422.24	4135.26	11587.2	7716.4	6827.81	4696.2	6103.23	7430.13	7199.04	4602.68	6823.2	4814.04	5663.62	7833.75	7574.52
5.59725	4590.29	4150.53	5425.32	3814.43	8124.57	6432.29	4136.53	11584	7725.61	6819.83	4698.4	6109.48	7435.15	7200.36	4602.35	6823.06	4820.75	5663.89	7827.47	7579.08
5.60003	4594.67	4152.24	5429.41	3816.68	8112.86	6433.59	4136.9	11571.4	7726.74	6826.04	4701.94	6118.09	7441	7199.25	4605.54	6827.02	4823.04	5667.37	7833.5	7584.05
5.60281	4597.39	4153.07	5430.07	3818.31	8119.01	6436.53	4137.27	11580.1	7729.36	6826.04	4705.49	6125.58	7451.05	7202.04	4610.5	6831.33	4830.26	5669.16	7843.78	7589.83
5.60557	4600	4155.11	5429.39	3819.3	8125.03	6439.13	4139.2	11601.2	7727.06	6837.83	4707.27	6138.47	7456.48	7200.57	4611.47	6827.05	4831.79	5668.71	7853.26	7599.96
5.60835	4602.1	4157.91	5429.87	3821.19	8125.02	6448.34	4140.51	11597.6	7720.3	6847.31	4708.16	6152.1	7469.48	7201.97	4615.46	6827.08	4836.5	5674.12	7860.64	7601.92
5.61113	4603.87	4161.29	5432.61	3821.81	8127.96	6460.63	4141.86	11607.2	7722.32	6847.02	4710.47	6163.95	7481.63	7204.2	4615.8	6830.42	4842.56	5676.72	7862.48	7613.65
5.61391	4608.58	4161.29	5435.34	3821.73	8135.71	6469.27	4143.09	11596.5	7725.93	6855.99	4712.55	6167.73	7484.2	7193.85	4619.33	6841.28	4842.47	5676.18	7869.73	7622.37
5.61668	4611.33	4163.04	5436.05	3822.48	8144.22	6471.63	4144.32	11608.5	7729.64	6851.46	4715.91	6176.23	7490.91	7202.64	4618.65	6843.73	4844.93	5682.76	7875.77	7627.86
5.61946	4612.2	4165.34	5440.58	3824.37	8146.4	6483.19	4146.5	11611.2	7727.47	6864.12	4719.89	6182.42	7493.46	7205.08	4622.81	6847.86	4852.43	5690.55	7875.84	7631.89
5.62224	4616.36	4163.34	5443.15	3827.63	8157.62	6497.32	4148.02	11623.2	7724.04	6865.67	4718.46	6191.27	7493.86	7213.12	4623.95	6844.49	4852.88	5691.45	7873.73	7647.37
5.62502	4620.57	4165.55	5450.87	3829.76	8166.19	6506.15	4148.8	11659.9	7708.27	6865.12	4719.46	6203.36	7499.31	7224.8	4627.6	6848.78	4860.12	5694.14	7874.19	7658.15
5.62779	4622.66	4167.22	5456.55	3831.4	8170.5	6511.34	4149.54	11669.7	7695.69	6863.56	4721.77	6208.65	7504.77	7233.68	4633.87	6849.51	4865.56	5695.7	7869.08	7661.53
5.63057	4626.47	4168.98	5459.61	3831.37	8179.29	6507.14	4148.31	11659.4	7683.56	6865.54	4722.55	6214.6	7505.19	7237.08	4636.57	6850.85	4870.43	5700.45	7870.44	7665.89
5.63334	4630.35	4171.52	5461.18	3832.92	8187.18	6501.08	4149.41	11664.2	7686.04	6864.69	4726.18	6221.4	7505.63	7244.07	4640.1	6859.13	4876.5	5704.31	7872.14	7675.56
5.63611	4633.88	4173.87	5460.26	3835.54	8185.38	6495.41	4147.65	11674	7679.97	6885.42	4730.63	6231.79	7505.58	7259.66	4644.11	6864.35	4882.08	5704.71	7878.58	7675.56
5.63888	4632.07	4175.83	5460.14	3836.66	8195.85	6501.1	4147.97	11671.5	7676.54	6896.53	4733.21	6235.97	7516.13	7270.66	4650.68	6864.77	4880.78	5702.55	7887.91	7686.65
5.64166	4634.13	4175.87	5459.75	3837.58	8200.29	6494.33	4150.44	11673.7	7685.83	6888.89	4734.09	6246.62	7517.39	7275.44	4652.32	6867.4	4882.58	5705.15	7886.66	7694.5
5.64443	4635.35	4178.63	5459.16	3839.54	8205.81	6496.89	4152.41	11676.7	7685.37	6894.56	4731.88	6252.92	7519.07	7279.38	4658.28	6876.58	4876.77	5713.23	7882.4	7707.61
5.6472	4636.5	4178.42	5459.52	3838.92	8215.56	6496.55	4152.49	11683.7	7685.51	6899.87	4734.85	6259.4	7512.34	7289.49	4663.56	6875.48	4872.49	5718.8	7879.79	7728.71
5.64996	4636.51	4180.18	5462.95	3841.69	8212.47	6499.14	4153.23	11691.4	7682.86	6912.91	4738.96	6257.41	7519.89	7293.69	4666.93	6877.03	4873.35	5720.64	7873.84	7738.11
5.65273	4638.88	4180.26	5461.45	3844.3	8209.07	6503.01	4153.02	11672.4	7680.28	6925.4	4741.4	6254.57	7523.29	7299.96	4671.62	6881.73	4869.48	5723.52	7869.23	7739.58
5.6555	4640.42	4180.85	5463.66	3848.58	8222.5	6507.26	4151.42	11675.7	7685.37	6926.24	4743.3	6260.61	7517.78	7316.89	4678.04	6894.52	4868.72	5727.11	7867.51	7745.4
5.65827	4641.6	4185.95	5472.08	3850	8232.98	6499.71	4151.63	11676.2	7686.68	6921.86	4746.06	6264.45	7520.3	7321.31	4681.42	6899.24	4868.36	5731.87	7865.43	7753.26
5.66105	4645.49	4189.6	5474.63	3850.95	8242.57	6487.82	4153.15	11661.3	7690.95	6927.94	4749.08	6270.24	7522.45	7330.52	4683.2	6899.45	4864.04	5737.75	7875.68	7758.69
5.66382	4646.96	4190.72	5476.5	3852.79	8237.49	6479.55	4152.9	11649.2	7687.31	6926.25	4750.98	6273.69	7530.02	7335.36	4688.35	6908.44	4862.65	5745.4	7891.42	7756.06
5.6666	4646.92	4195.84	5476.5	3856.07	8243.68	6481.6	4154.42	11637.1	7689.78	6932.85	4748.39	6273.35	7532.14	7335.16	4693.01	6913.01	4866.6	5750.16	7898.69	7755.88
5.66936	4648.08	4198.94	5476.46	3858.05	8243.67	6483.24	4155.78	11631.1	7691.45	6933.71	4748.39	6282.64	7529.57	7340.03	4693.64	6911.71	4865.88	5754.35	7900.78	7765.84
5.67214	4649.87	4200.95	5475.73	3861.65	8243.16	6480.66	4157.38	11654.5	7692.71	6938.32	4751.73	6294.71	7540.06	7358.35	4693.65	6919.97	4872.05	5756.15	7900.35	7769.77
5.67492	4651.97	4204.84	5476.46	3863.64	8243.6	6470.94	4159.69	11643.2	7691.37	6956.35	4754.29	6297.31	7532.93	7363.36	4693.64	6932.19	4869.39	5758.13	7897.38	7782.52
5.6777	4653.19	4206.82	5478.88	3865.36	8257.96	6467.67	4162.11	11629.3	7699.43	6960.47	4751.73	6295.79	7540.52	7360.25	4699.44	6940.88	4864.31	5762.68	7903.03	7785.29
5.68048	4658.3	4207.15	5479.72	3866.08	8262.79	6467.09	4164.42	11615.1	7699.01	6977.75	4751.61	6298.44	7546.01	7360.25	4703.51	6948.96	4859.5	5765.87	7908.93	7787.95
5.68325	4661.28	4210.01	5484.17	3868.73	8274.83	6466.56	4165.16	11605.2	7696.54	6986.57	4753.09	6298.05	7547.69	7360.09	4705.75	6958.21	4861.61	5771.91	7921.38	7784.99
5.6861	4664.91	4213.11	5484.65	3871.5	8280.24	6459.78	4163.14	11589.8	7694.42	6988.47	4755.83	6301.43	7538.45	7369.16	4704.13	6964.44	4867.1	5768.35	7910.67	7787.15
5.68887	4670.02	4216.85	5497.97	3872.36	8283.4	6451.7	4162.4	11583.3	7696.58	6992.72	4756.94	6299.78	7537.23	7385.81	4704.6	6969.87	4864.27	5770.6	7909.08	7785.12
5.69165	4675.05	4217.52	5502.28	3873.48	8296.93	6445.84	4161.29	11573.1	7680.01	6984.48	4758.65	6289.09	7539.32	7397.83	4705.12	6979.16	4865.62	5771.19	7902.76	7788.8
5.69443	4678.94	4217.35	5505.2	3874.56	8307.5	6443.1	4160.71	11570.4	7667.4	6975.31	4761.06	6297.78	7540.16	7403.05	4709.44	6980.47	4873.08	5770.82	7904.88	7790.08
5.6972	4680.7	4220.17	5508.95	3877.28	8324.6	6440.69	4163.92	11547.4	7668.67	6966.35	4761.84	6308.22	7546.06	7406.82	4711.72	6975.03	4876.41	5770.28	7902.32	7789.46
5.69998	4684.22	4224.79	5515.34	3880.05	8328.2	6438.15	4165.4	11537	7673.07	6955.33	4768.31	6311.73	7540.15	7411.26	4710.07	6979.94	4879.97	5773.03	7901.48	7792.24
5.70275	4686.61	4228.27	5520.48	3882.91	8322.64	6432.82	4163.39	11540	7673.07	6954.97	4772.11	6313.81	7536	7417.12	4711.37	6984.43	4880.56	5776.82	7912.65	7799.51
5.70552	4685.66	4229.66	5525.09	3885.07	8326.18	6427.15	4162.32	11527.5	7665.42	6958.95	4773.2	6312.94	7538.11	7424.13	4715.87	6990.48	4881.77	5779.66	7920.33	7804.3
5.7083	4687.42	4228.74	5526.79	3885.89	8328.49	6420.57	4161.09	11526.3	7672.16	6971.91	4774.1	6318.4	7543.12	7430.06	4719.95	7002.05	4878.3	5783.85	7930.22	7811.11
5.71107	4675.41	4227.81	5529.87	3887.27	8328.6	6420.05	4159.85	11515.7	7674.41	6979.53	4774.34	6323.38	7531.78	7437.37	4724.96	7010.93	4873.26	5789.08	7936.58	7790.36
5.71385	4676.95	4227.48	5538.33	3889.18	8331.25	6421.68	4163.72	11507.1	7675.26	6985.71	4775.9	6325.25	7540.23	7437.99	4725.43	7008.26	4869.71	5791.16	7944.32	7774.27
5.71663	4680.01	4227.19	5546.1	3891.39	8343.06	6424.41	4164.46	11507.1	7672.3	6997.25	4777.64	6325.38	7540.21	7440.9	4727.04	7010.95	4865.84	5792.42	7954.1	7782.08
5.71941	4683.83	4229.79	5542.95	3892.25	8348.4	6423.16	4162.94	11510.2	7676.81	7005.5	4782.11	6328.58	7546.1	7448.79	4729.16	7020	4867.01	5794.36	7958.5	7784.57
5.72218	4688.61	4230.63	5545.7	3896.11	8363.71	6418.03	4163.8	11498.5	7684.25	7013.83	4786.81	6328.58	7547.37	7456.07	4732.91	7023.24	4867.77	5796.98	7960.63	7790.1
5.72495	4692.44	4232.11	5553.12	3897.4	8362.75	6412.9	4163.22	11486.4	7684.86	7022.59	4791.83	6331.65	7552	7471.92	4739.71	7036.13	4869.71	5800.82	7958.96	7790.56
5.72773	4695.43	4231.38	5558.35	3900.61	8357.46	6412.9	4166.23	11495.1	7681.6	7014.39	4796.5	6336.3	7545.24	7485.07	4745.36	7044.67	4868.99	5807.32	7958.51	7794.07
5.7305	4701.13	4231.72	5566.05	3900.66	8363.2	6412.56	4167.75	11497.5	7689.69	7020.82	4794.48	6340.03	7539.74	7491.98	4749.87	7048.85	4867.91	5809.94	7964.56	7798.43
5.73327	4704.71	4231.93	5568.65	3901.35	8378.41	6409.06	4167.67	11486.4	7685.54	7031.09	4801.44	6346.96	7531.77	7499.77	4752.16	7055.12	4862.74	5813.83	7963.3	7795
5.73605	4707.07	4233.7	5575.59	3902.69	8381.06	6408.15	4169.48	11478.5	7683.79	7034.37	4803	6356.3	7536.01	7515.65	4754.25	7069.5	4864.35	5812.56	7972.31	7796.3
5.73882	4709.43	4234.29	5580.63	3902.91	8379.03	6409.45	4170.01	11478.2	7684.24	7037.29	4804.75	6361.56	7533.04	7532.08	4761.24	7071.2	4867.68	5814.95	7973.24	7778.21
5.7416	4712.95	4236.93	5586.43	3905.12	8390.35	6408.92	4168.32	11472	7683.42	7040.22	4809.77	6368.17	7530.53	7537.88	4767.59	7078.99	4875	5822.64	7983.15	7781.89
5.74438	4716.78	4238.4	5590.25	3908.28	8384.71	6415.1	4157.34	11453	7676.25	7046.06	4812.35	6372.91	7535.18	7546.05	4769.05	7076.77	4877.29	5823.86	7986.98	7796.1
5.74715	4718.9	4242.07	5597	3911.36	8382.97	6416.97	4146.87	11466.5	7660.64	7040.83	4812.47	6376.91	7535.13	7546	4772.79	7084.15	4877.69	5824.22	7986.56	7798.93
5.74993	4719.81	4242.03	5600.82	3914.79	8384.82	6419.7	4140.26	11476.1	7652.92	7041.33	4813.8	6384.39	7525.45	7557.44	4777.49	7091.76	4879.94	5824.13	7978.83	7801.13
5.75271	4720.69	4246.03	5601.19	3920.6	8380.38	6417.68	4135.67	11477.3	7665.2	7051.11	4813.26	6387.79	7526.71	7566.46	4779.8	7096.14	4882.14	5821.87	7984.01	7799.7
5.75549	4722.14	4247.5	5605.87	3921.73	8378.57	6420.42	4133.66	11490.3	7664.72	7048.55	4816.72	6394.62	7514.96	7579.09	4779.46	7094.4	4882.63	5823.59	7988.32	7798.43
5.75826	4724.21	4249.6	5612.46	3924.73	8378.23	6419.7	4135.87	11498.1	7646.45	7053.06	4822.29	6397.55	7515.39	7589.95	4778	7105.27	4887.95	5825.08	7999.92	7809.58
5.76104	4727.49	4250.52	5614.54	3926.39	8386.35	6418.6	4135.38	11489.6	7642.77	7057.33	4823.96	6396.89	7522.95	7593.42	4777.49	7115.35	4893.67	5825.76	8010.61	7819.09
5.76382	4728.13	4252.8	5620.12	3928.6	8396.34	6419.51	4134.19	11503.9	7653.77	7068.71	4831.49	6401.23	7531.36	7598.19	4776.67	7125.98	4899.17	5826.62	8015.79	7825.14
5.7666	4730.8	4255.45	5621.83	3929.21	8410.77	6416.78	4135.42	11500.4	7649.57	7062.2	4836.52	6407.72	7538.5	7608.2	4778.82	7135.35	4900.74	5829.69	8014.92	7825.26
5.76938	4732.88	4254.15	5625.54	3931.99	8415.57	6422.25	4136.49	11498.7	7637.3	7067.25	4842.69	6413.73	7536.85	7619.06	4777.5	7142.95	4900.82	5831.73	8020.48	7831.49
5.77215	4732.85	4254.78	5629.86	3932.56	8418.9	6433.05	4137.72	11502.1	7638.12	7065.91	4847.73	6411.33	7531.39	7623.83	4782.23	7144.1	4908.84	5831.73	8034.64	7836.61
5.77493	4736.69	4256.84	5632.84	3933.73	8414.44	6440.89	4142.23	11504.8	7648.39	7062.56	4851.41	6419.35	7526.34	7632.51	4779.93	7149.81	4914.17	5835.03	8050.17	7839.02
5.77771	4740.25	4259.38	5635.4	3934.81	8414.56	6445.11	4144.65	11501.4	7639.57	7065.12	4851.33	6426.6	7527.18	7639.23	4781.42	7158.54	4923.88	5835.39	8057.08	7846.36
5.78047	4745.65	4261.4	5638.18	3934.94	8424.77	6452.23	4147.48	11491	7627.42	7075.77	4852.98	6429.74	7517.48	7651.2	4781.72	7164.11	4929.5	5839.83	8064.8	7848.52
5.78324	4750.49	4263.9	5644.58	3935.16	8408.79	6454.06	4147.93	11497	7611.12	7078.22	4855.36	6436.38	7514.54	7664.05	4787.1	7162.36	4929.41	5843.05	8076.44	7851.98
5.78602	4751.41	4266.14	5647.19	3936.11	8401.56	6460.31	4146.5	11457.1	7609.55	7078.7	4855.79	6441.19	7520.87	7676.16	4786.64	7164.67	4934.11	5843.82	8072.47	7856.18
5.7888	4758.06	4266.98	5645.75	3936.98	8402.4	6468.15	4148.31	11459.9	7615.55	7084.43	4856.69	6449.98	7519.57	7689.27	4791.33	7180.89	4944.48	5842.77	8073.73	7850.38
5.79157	4761.7	4268.12	5652.2	3938.41	8417.14	6475.32	4150.53	11470.8	7613.12	7093.52	4859.7	6452.65	7519.98	7707.24	4797.01	7188.71	4954.13	5846.44	8070.27	7841.81
5.79435	4762.87	4268.38	5652.08	3939.14	8411.89	6486.16	4153.36	11486.2	7608.05	7099.67	4863.53	6451.99	7522.51	7716.27	4800.13	7195.23	4959.12	5847.26	8071.59	7844.77
5.79712	4764.71	4271.54	5657.69	3939.2	8419.18	6497.72	4149.91	11481.1	7610.17	7109.07	4864.32	6449.58	7514.97	7723.46	4802.57	7200.56	4963.06	5848.03	8072.88	7845.22
5.79989	4766.27	4273.43	5669.86	3941.25	8436.62	6509.1	4154.1	11497.4	7615.24	7115.73	4866.7	6444.94	7509.93	7731.45	4805.52	7201.36	4965.24	5848.25	8068.52	7844.11
5.80266	4768.75	4273.47	5675.64	3943.21	8440.23	6518.32	4155.29	11504.6	7628.76	7124.83	4870.85	6438.18	7509.49	7743.67	4805.65	7200.97	4969.1	5849.52	8083.62	7856.97
5.80544	4770.88	4272.37	5675.6	3943.86	8448.7	6519.24	4158.87	11498.6	7624.42	7122.39	4869.83	6436.91	7506.56	7756.82	4806.97	7200.98	4971.64	5851.65	8089.21	7864.45
5.80821	4772.89	4274.1	5672.79	3947.35	8461.36	6527.15	4161.33	11507.9	7623.1	7116.52	4871.28	6436.56	7496.03	7759.47	4804.02	7197.72	4970.51	5855	8087.04	7863.21
5.81099	4772.89	4274.68	5671.53	3949.79	8458.36	6532.65	4162.77	11495.7	7626.54	7119.32	4873.74	6437.44	7491.42	7761	4805	7195.6	4973.01	5860.67	8098.2	7867.6
5.81376	4776.26	4277.04	5672.93	3952.01	8465.37	6532.46	4166.63	11502.9	7633.7	7131.66	4872.54	6438.05	7493.87	7777.55	4804.53	7201.15	4970.29	5865.75	8111.53	7872.97
5.81654	4779.23	4281.39	5674.64	3954.28	8477.79	6536.9	4168.27	11522.8	7633.7	7142.06	4872.42	6433.89	7498.07	7781.43	4805.47	7202.3	4971.15	5868.88	8115.83	7876.25
5.81932	4782.6	4284.89	5678.79	3958.16	8488.77	6541.88	4169.84	11535.5	7628.68	7137.11	4874.22	6437.64	7495.59	7789.3	4804.83	7205.17	4976.36	5867.47	8113.73	7880.58
5.82208	4784.97	4287.47	5682.05	3958.94	8504.56	6552.17	4170.29	11555.6	7632.06	7131.36	4880.6	6450.45	7496.42	7798.3	4807.61	7202.87	4985.63	5865.66	8112.05	7888.49
5.82486	4787.62	4291.16	5683.44	3961.09	8513.44	6560.5	4167.53	11551.2	7634.69	7137.1	4878.47	6459.57	7501.06	7800.26	4814.12	7207.65	4989.67	5864.98	8110.31	7891.65
5.82763	4788.55	4291.75	5689.31	3963.01	8513.08	6570.61	4168.19	11571.8	7639.22	7144.36	4875.76	6464.07	7494.71	7802.41	4819.68	7205.95	4993.62	5864.79	8112.48	7898.46
5.8304	4788.79	4294.33	5702.09	3965.05	8528.9	6578.75	4169.62	11571.6	7642.52	7139.64	4880.97	6460.23	7487.18	7805.37	4824.1	7200.79	4998.39	5868.87	8124.55	7909.66
5.83318	4788.83	4294.73	5704.5	3965.92	8535.47	6589.26	4171.06	11566	7637.48	7145.1	4882.85	6466.75	7490.08	7818.61	4831.43	7199.64	5001.98	5873.87	8131.91	7905.88
5.83595	4790.68	4294.73	5706.09	3968.72	8542.55	6597.55	4171.06	11566.4	7634.88	7146.02	4886.69	6470.91	7495.57	7834.23	4835.67	7204.2	5002.07	5877.41	8151.74	7912.7
5.83872	4794.65	4298.05	5704.17	3970.95	8561.1	6608.66	4171.71	11563.1	7630.71	7148.89	4891.42	6468.08	7500.58	7848.17	4834.21	7203.45	5003.48	5882.13	8168.53	7915.73
5.8415	4798.51	4299.49	5708.58	3971.9	8560.23	6617.35	4176.57	11574.3	7631.25	7144.79	4890.53	6468.55	7501.86	7863.92	4839.44	7209.58	5000.25	5884.08	8187.5	7921.8
5.84428	4799.96	4299.27	5709.56	3974.78	8544.86	6635.12	4179.08	11577.6	7632.12	7156.65	4889.97	6472.71	7499.37	7867.32	4846.48	7219.53	5002.76	5888.81	8194.4	7934.75
5.84705	4802.94	4298.98	5711.48	3975.08	8549.54	6648.06	4179.08	11581	7636.8	7159.46	4885.65	6478.36	7509.44	7863.12	4850.9	7225.85	5005.22	5892.12	8196.09	7936.61
5.84982	4806.36	4300.63	5717.73	3977.61	8557.08	6652.54	4180.28	11583.9	7638.13	7171.03	4884.43	6482.17	7501.46	7867.01	4854.98	7232.14	5007.31	5895.35	8196.98	7945.36
5.85259	4810.58	4302.88	5722.81	3980.41	8561.36	6653.82	4180.28	11577.9	7634.35	7177.64	4884.66	6490.18	7500.23	7868.98	4859.58	7237.88	5014.46	5900.57	8198.29	7950.81
5.85535	4812.04	4301.66	5731.68	3982.23	8561.41	6659.03	4181.8	11573.3	7644.05	7188.43	4885.88	6499.46	7504.85	7865.58	4861.21	7243.06	5016.46	5903.3	8212.49	7934.5
5.85812	4813.49	4301.48	5738.8	3983.59	8559.19	6663.86	4183.04	11594.9	7646.59	7187.85	4884	6498.98	7515.79	7873.2	4862.03	7252.62	5018.32	5905.34	8208.21	7930.15
5.8609	4814.34	4302.03	5739.41	3986.61	8546.08	6672.77	4186.67	11600.7	7646.59	7199.51	4882.5	6511.96	7520.39	7874.43	4864.13	7246.08	5018.77	5904.98	8205.99	7940.99
5.86367	4817.4	4304.95	5741.82	3987	8552.65	6681.65	4188.78	11599	7656.66	7199.02	4884.87	6512.44	7509.03	7860.47	4868.39	7243.4	5010.4	5904.43	8208.58	7942.85
5.86644	4822.23	4306.91	5748.66	3991.38	8559.19	6683.17	4189.65	11598.6	7662.22	7206.07	4884.87	6521.52	7509.05	7864.62	4866.58	7258.15	4999.4	5908.26	8208.62	7947.38
5.86922	4827.96	4307.28	5754.07	3994.26	8554.01	6684.63	4192.9	11596.2	7658.47	7217.8	4884.43	6525.29	7510.76	7861.36	4871.83	7262.38	4999.48	5909.67	8208.21	7947.99
5.872	4831.22	4310.76	5759.8	3994.64	8551.44	6699.51	4198.03	11606.8	7657.23	7225.65	4885.88	6529.59	7516.2	7870.07	4877.2	7275.42	5002.28	5908.62	8203.04	7950.35
5.87478	4834.85	4312.04	5761.52	3994	8562.9	6709.51	4201.58	11614.5	7656.8	7232.84	4890.51	6532.83	7530.12	7867.53	4877.37	7279.45	5004.68	5916.22	8199.58	7952.22
5.87754	4837.31	4312.38	5762.49	3997.81	8571.3	6721.82	4203.51	11629.5	7661.4	7238.18	4894.45	6538.15	7544.43	7875.32	4881.28	7283.68	5001.13	5924.96	8207.38	7956.93
5.88031	4840.06	4312.3	5764	3999.4	8570.89	6722.95	4207.22	11633.3	7660.53	7236.46	4899.31	6546.32	7536.82	7885.71	4884.89	7294.21	4994.5	5930.38	8211.64	7948.1
5.88308	4841.91	4313.62	5760.62	4001.14	8574.67	6728.72	4207.26	11642.5	7661.35	7251.83	4904.91	6554.14	7533.04	7899.26	4881.28	7298.99	4996.7	5934.03	8217.69	7950.56
5.88585	4842.16	4317.05	5763.03	4003.08	8588.71	6732.97	4207.43	11639.5	7660.5	7247.27	4904.45	6560.34	7544.82	7909.28	4883.43	7303.98	5000.7	5940.82	8229.49	7953.16
5.88863	4844.3	4319.6	5770	4004.09	8596.31	6740.21	4210.36	11642	7657.42	7251.39	4903.58	6570.55	7557.5	7913.13	4890.15	7301.03	5008.13	5946.47	8234.86	7954.09
5.8914	4849.1	4319.6	5770.43	4008.22	8590.66	6750.48	4213.29	11627.9	7662.36	7255.44	4906.84	6574.6	7563.79	7919.38	4889.97	7296.43	5020.61	5951.85	8227.55	7965.2
5.89418	4851.16	4320.83	5778.09	4009.01	8596.36	6756.8	4215.15	11610.8	7659.4	7266.33	4906.82	6573.58	7568.84	7924.02	4893.42	7292.74	5022.71	5953.17	8209.77	7969.23
5.89695	4854.24	4321.29	5780.5	4010.78	8587.14	6767.81	4216.94	11616.8	7655.28	7278.11	4909.21	6571.81	7582.8	7938.04	4895.87	7297.93	5025.22	5955.63	8208.54	7966.71
5.89972	4856.01	4323.54	5783.66	4013.24	8594.73	6778.44	4217.43	11622.6	7654.6	7274.05	4908.88	6577.49	7590.4	7950.56	4899.84	7293.13	5025.41	5958.51	8218	7952.2
5.90248	4857.47	4324.69	5794.5	4017.76	8594.27	6786.08	4218.83	11638.7	7643.17	7267.84	4903.81	6585.59	7588.67	7964.89	4904.4	7298.34	5026.82	5965.63	8218.45	7939.8
5.90526	4856.49	4327.06	5798.1	4019.77	8595.73	6791.48	4220.24	11647.1	7641.54	7258.6	4908.2	6590.17	7590.38	7974.75	4909.49	7307.59	5021.99	5974.8	8218.99	7938.27
5.90804	4857.75	4325.96	5797.82	4024.64	8589.63	6798.19	4219.58	11636.1	7634.35	7261.13	4906.03	6595.68	7592.92	7974.57	4909.48	7310.47	5024.86	5979.19	8217.29	7944.23
5.91082	4861.35	4325.99	5800.67	4025.29	8592.2	6804.18	4219.42	11643.4	7625.52	7264.94	4905.47	6580.31	7592.92	7976.18	4906.84	7313.2	5024.5	5987.88	8215.51	7948.25
5.91359	4863.57	4326.41	5804.75	4025.68	8585.15	6812.24	4220.95	11634.4	7610.1	7259.46	4906.36	6583.43	7595.87	7981.59	4913.27	7322.24	5028.28	5993.05	8217.29	7943
5.91637	4863.86	4326.11	5806.62	4027.39	8595.72	6822.17	4222.06	11638.6	7611.45	7259.89	4907.84	6582.68	7602.18	7985.51	4915.36	7331.84	5024.59	5996.15	8223.35	7945.06
5.91915	4862.93	4328.74	5803.4	4028.49	8604.94	6833.63	4223.8	11625	7618.16	7274.55	4905.59	6581.06	7605.15	7986.75	4916.99	7336.09	5027.78	6001	8241.99	7945.38
5.92193	4865.31	4328.7	5803.55	4031.03	8609.46	6844.44	4227.02	11630	7615.2	7281.76	4900.17	6589.77	7611.49	7989.55	4922.09	7335.13	5033.66	6003.43	8246.71	7942.51
5.92471	4868.63	4326.67	5813.45	4033.69	8616.14	6856.85	4229.6	11634.3	7615.09	7281.88	4900.2	6591.67	7617.42	7993.28	4927.01	7342.66	5032.89	6006.86	8239	7937.26
5.92748	4870.08	4326.11	5814.99	4037.34	8622.2	6863.6	4230.63	11642.9	7617.65	7289.64	4903.68	6601.28	7617.85	7997.26	4931.29	7353.85	5035.21	6011.16	8251.15	7934.05
5.93026	4875.87	4326.45	5813.7	4039.93	8615.52	6874.49	4233.45	11651	7611.45	7301.65	4902.89	6604.68	7625.86	8005.47	4928.48	7366.35	5035.02	6016.42	8250.69	7941.65
5.93304	4877.61	4328.74	5815.57	4041.68	8603.22	6882.91	4234.78	11651.3	7611.58	7313.49	4904.22	6599.74	7625.46	8008.27	4927.53	7366.97	5039.63	6023.24	8260.3	7935.52
5.9358	4876.26	4330.22	5820.88	4042.21	8606.79	6886.31	4234.65	11637.6	7615.38	7309.3	4906.38	6602.38	7630.1	8021.45	4923.55	7381.04	5041.09	6024.3	8261.53	7928.77
5.93858	4879.67	4330.33	5822.05	4042.7	8613.38	6890.26	4237.01	11636.5	7607.72	7315.59	4902.54	6599.74	7636.05	8025.25	4918.46	7385.5	5040.81	6028.01	8271.01	7929
5.94135	4882.42	4330.59	5824.61	4045.17	8617.32	6901.52	4240.61	11645	7604.77	7319.54	4902.67	6601.63	7640.23	8031.66	4923.25	7402.49	5038.3	6031.77	8284.97	7929
5.94413	4886.4	4331.22	5829.12	4047.11	8614.16	6908.47	4239.99	11654.9	7603.92	7324.55	4901.4	6603.66	7648.69	8030.53	4926	7409.84	5042.04	6037.25	8282.39	7939.38
5.94691	4889.07	4331.22	5834.7	4049.89	8598.29	6916.38	4239.99	11679.5	7606.38	7320.04	4906.61	6611.11	7638.98	8039.74	4927.47	7416.03	5042.94	6038.61	8288.03	7948.04
5.94969	4892.19	4331.85	5835.81	4051.34	8591.2	6917.71	4242.18	11683.3	7610.65	7328.74	4907.5	6620.24	7643.63	8052.46	4928	7415.21	5049.23	6043.09	8294.49	7945.28
5.95246	4896.74	4332.48	5839.83	4055.34	8580.69	6929.18	4246.7	11688.8	7622.52	7332.2	4905.69	6623.64	7647.88	8056.07	4929.16	7414.65	5044.7	6046.05	8304.96	7945.89
5.95524	4901.98	4330.7	5845.12	4055.12	8611.9	6932	4245.42	11695.4	7625.37	7339.35	4906.58	6624	7656.74	8061.06	4931.44	7410.18	5041.01	6051.68	8315.75	7947.79
5.95802	4906.2	4333.33	5854.5	4057.29	8623.34	6936.75	4246.9	11701.2	7625.34	7343.55	4912.67	6625.41	7664.38	8071.79	4938.38	7420.63	5041.1	6057.16	8309.73	7947.3
5.9608	4905.82	4336.81	5858.41	4058.16	8637	6948.43	4246.99	11693.7	7622.09	7356.59	4912.1	6630	7670.71	8078.02	4943.96	7424.83	5045.67	6061.18	8302.78	7946.98
5.96357	4907.09	4337.7	5872.39	4057.98	8633.47	6948.43	4246.73	11717.4	7630.25	7370	4915.23	6629.25	7669.01	8089.75	4940.37	7430.46	5053.25	6064.76	8290.19	7942.64
5.96635	4909.24	4338.33	5876.77	4058.85	8633.56	6956.9	4247.77	11730.1	7627.77	7383.18	4918.19	6633.4	7671.12	8102.68	4937.39	7433.27	5056.82	6071.38	8287.97	7950.82
5.96913	4912	4341.22	5878.38	4059.84	8640.25	6968.24	4250.01	11725.4	7631.55	7388.68	4922.21	6632.39	7666.89	8113.36	4938.21	7433.46	5058.45	6072.99	8288.34	7953.69
5.97189	4913.22	4345.82	5891	4061.6	8639.03	6973.15	4254.16	11727.5	7640.98	7390.79	4923.67	6638.84	7674.11	8122.42	4948.78	7430.88	5057.03	6077.93	8290.51	7953.48
5.97467	4915.75	4346.93	5899.86	4063.27	8634.05	6984.85	4255.9	11745.2	7656.24	7405.09	4923.8	6646.04	7685.95	8121.79	4953.9	7439.17	5065.03	6080.97	8291.78	7960.85
5.97745	4919.41	4347.19	5906.1	4064.5	8634.15	6999.58	4258.64	11762.1	7670.21	7407.94	4926.27	6648.07	7703.33	8134.98	4960.19	7450.98	5064.67	6084.78	8312.17	7962.04
5.98022	4924.57	4348.08	5921.47	4065.95	8621.39	7016.27	4260.93	11769.5	7680.23	7412.71	4931.8	6655.46	7707.19	8138.06	4966.12	7456.54	5064.67	6083.87	8327.72	7942.11
5.98299	4929.21	4351.83	5927	4069.46	8620.57	7027.8	4263.38	11780.4	7682.45	7419.04	4934.63	6657.84	7713.56	8147.44	4968.43	7461.77	5061.46	6086.71	8331.25	7936.04
5.98577	4932.26	4355.88	5930.29	4072.82	8622.79	7038.64	4265.75	11772.8	7683.67	7429.64	4940.96	6665.31	7711.87	8150.51	4975.55	7463.14	5062.06	6093.42	8332.08	7931.6
5.98855	4935.27	4359.44	5935.42	4075.95	8639.11	7044.51	4265.78	11781.5	7677.87	7436.71	4940.39	6674.56	7720.33	8159.27	4976.19	7469.33	5054.52	6098.22	8329.02	7935.23
5.99131	4937.71	4361.22	5939.49	4077.55	8628.62	7044.46	4268.37	11781.6	7670.21	7447.2	4945.87	6672.52	7726.27	8161.46	4982.18	7476.5	5049.9	6103.24	8333.85	7943.35
5.99409	4936.41	4362.07	5943.39	4079.95	8620.31	7045.81	4270.27	11791.3	7681.98	7451.29	4951.19	6672.65	7731.8	8169.23	4988.5	7480.34	5046.53	6105.77	8333.4	7952.01
5.99687	4937.63	4364.57	5944.72	4081.63	8619.91	7052.63	4271.26	11804.5	7679.86	7442.91	4957.52	6685.1	7734.77	8173.42	4994.76	7482.92	5038.71	6110.87	8330.32	7960.8
5.99963	4939.46	4365.76	5953.57	4084.38	8612.94	7059.84	4272.84	11813.8	7677.37	7454.27	4958.4	6696.52	7733.91	8177.8	4998.12	7496.09	5034.66	6117.21	8328.13	7961.07
6.00241	4944.06	4366.32	5961.85	4085.72	8593.6	7065.92	4277.09	11804.5	7690.01	7453.91	4959.86	6703.93	7727.49	8185	5004.25	7502.51	5030.43	6119.04	8342.06	7969.1
6.00518	4949.24	4366.32	5969.43	4085.99	8594	7074.64	4278.27	11813.5	7684.57	7456.88	4961.1	6714.56	7726.21	8188.95	5007.21	7508.51	5015.1	6124.62	8343.8	7980.6
6.00795	4949.89	4366.91	5975.68	4086.56	8594.87	7082.22	4277.15	11806.6	7685.77	7473.65	4960.66	6719.93	7722	8192.15	5012.52	7511.9	5016.07	6130.5	8339.93	7981.9
6.01073	4948.62	4366.02	5981.93	4087.09	8606.18	7086.01	4279.44	11831.3	7698.44	7479.56	4961.68	6719.39	7733.86	8194.58	5016.84	7513.46	5012.1	6134.5	8345.16	7982.66
6.01349	4951.68	4367.4	5990.56	4086.44	8612.32	7093.44	4285.6	11849.2	7698.89	7483.48	4962.35	6727.56	7732.59	8197.79	5021.68	7513.97	5007.33	6133.8	8358.27	7985.96
6.01627	4952.86	4371.71	5992.66	4086.85	8605.81	7097.23	4285.81	11860.9	7709.52	7490.25	4961.24	6730.97	7734.72	8201.74	5024.33	7521.52	5005.6	6143.43	8365.62	7997.74
6.01905	4952.29	4371.45	5997.81	4087.96	8596.06	7107.36	4287.06	11870.9	7710.74	7491.93	4963.63	6742.02	7742.8	8210.58	5024.46	7518.98	5003.46	6150.56	8370.05	8003.71
6.02183	4956.2	4375.58	5999.67	4089.03	8614	7112.86	4288.1	11889.2	7718.31	7484.66	4965.09	6740.09	7746.58	8216.97	5023.64	7519.72	4999.27	6157.59	8369.14	8004.03
6.02468	4958.04	4381.05	6004.06	4091.9	8630.17	7119.7	4287.81	11893.6	7726.78	7481.85	4970.41	6742.21	7752.12	8217.28	5023.64	7520.41	4992.45	6164.25	8374.32	8011.26
6.02746	4961.38	4384.84	6008.11	4096.41	8641.02	7134.74	4290.27	11890.3	7734.89	7491.99	4977.42	6748.83	7769.99	8213.31	5021.86	7523.59	4988.91	6167.48	8382.13	8018.42
6.03023	4967.3	4385.37	6020.19	4098.09	8635.64	7140.29	4290.36	11878.5	7734.89	7494.11	4981.37	6750.24	7776.4	8213.43	5025.35	7525.69	4990.69	6173.3	8395.64	8016.57
6.03301	4971.18	4385.14	6033.24	4098.4	8622.89	7149.25	4287.74	11886.9	7746	7494.6	4983.63	6760.06	7778.91	8217.06	5027.83	7527.73	4984.41	6177.97	8391.76	8009.44
6.03578	4973.58	4384.55	6037.3	4098.59	8602.55	7163.91	4289.11	11901.7	7753.12	7499.26	4987.71	6770.65	7786.2	8230.91	5032.15	7535.65	4981.91	6179.89	8394.81	8008.68
6.03856	4976.36	4384.7	6044.76	4102.26	8609	7169.82	4292.61	11909.5	7755.72	7504.68	4992.82	6780.84	7788.74	8244.3	5035.81	7536.37	4981.91	6184.57	8406.97	8001.69
6.04134	4979.47	4386.45	6055.62	4106.43	8603.16	7181.25	4295.82	11936	7764.18	7498.57	4995.18	6785.56	7780.21	8255.11	5044.45	7530.91	4978.23	6189.93	8417.84	7988.63
6.04411	4981.26	4384.4	6070.95	4107.01	8600.99	7180.7	4299.19	11961.5	7773.64	7509.95	4997.8	6788.77	7772.14	8259.51	5050.26	7536.19	4968.78	6190.77	8418.71	7983.75
6.04689	4981.55	4385.26	6081.11	4109.77	8615.46	7175.54	4300.41	11953.5	7773.19	7522.16	5002.91	6789.64	7772.97	8262	5056.12	7534.96	4969.64	6194.79	8418.75	7981.04
6.04966	4985.27	4390.51	6083.06	4110.65	8616.66	7178.95	4303.08	11960.6	7768.11	7509.08	5006.56	6791.48	7761.04	8269.74	5063.42	7533.67	4971.94	6203.15	8409.63	7978.54
6.05243	4991.03	4392.3	6092.76	4113.22	8590.28	7189.68	4307.12	11989	7775.82	7507.4	5011.76	6794.42	7755.02	8285.56	5065.6	7535.69	4970.53	6208.59	8410.81	7962.1
6.0552	4992.35	4391.97	6094.62	4115.79	8599.54	7202.07	4307.95	12022.1	7772.02	7510.27	5013.72	6806.03	7757.16	8294.74	5067.62	7546.81	4963.92	6214.05	8413.05	7967.25
6.05796	4997.92	4394.57	6102	4118.63	8606.28	7211.8	4310.78	12034.7	7772.02	7528.45	5016.3	6819.13	7780.6	8297.89	5068.1	7550.98	4962.87	6218.74	8408.28	7967.25
6.06074	5000.7	4396.36	6111.55	4119.08	8618.17	7217.92	4310.99	12044.6	7777.47	7547.89	5017.45	6829.75	7783.08	8310.01	5066.92	7552.76	4964.32	6222.73	8413.13	7972.84
6.06352	5003.43	4398.34	6117.07	4121.76	8622.65	7227.66	4313.52	12037.2	7787.77	7567.3	5017.32	6839.21	7788.19	8311.99	5069.11	7554.49	4961.06	6228.42	8427.63	7971.7
6.06628	5005.52	4401.25	6132.95	4123.36	8621.48	7230.17	4314.61	12030.2	7790.75	7586.61	5018.79	6852.42	7789.89	8318.98	5079.78	7565.32	4960.93	6231.19	8425.11	7967.25
6.06906	5009.76	4402.78	6136.49	4124.25	8637	7242.39	4317.37	12030.7	7784.73	7602.61	5022.79	6859.84	7791.13	8312.72	5085.26	7575.68	4966.01	6232.26	8427.64	7956.51
6.07184	5014.7	4403.04	6135.04	4124.16	8647.95	7258.68	4321.26	12044.6	7787.77	7610.68	5026.31	6869.87	7793.66	8308.14	5086.09	7584.8	4973.58	6238.36	8421.62	7952.76
6.07462	5014.33	4404.2	6143.27	4129.64	8638.22	7266.13	4323.06	12052.9	7789.47	7601.09	5030.63	6877.24	7799.22	8300.76	5089.29	7584.02	4976.53	6240.91	8441.25	7953.68
6.07738	5018.58	4403.56	6150.41	4132.75	8651.12	7270.76	4323.19	12041.7	7782.36	7618.15	5031.08	6881.85	7793.66	8308.14	5094.28	7584.32	4973.86	6244.42	8449.6	7951.72
6.08016	5021.4	4404.31	6155.81	4132.52	8673.26	7283.19	4323.82	12049.1	7783.23	7625.67	5035.54	6875.31	7785.13	8312.49	5101.3	7583.31	4974.27	6248.2	8454.91	7966.84
6.08294	5024.75	4407.22	6156.81	4133.91	8676.3	7293.02	4325.53	12056.1	7785.03	7636.74	5037.81	6875.16	7793.26	8316.18	5105.99	7595.64	4975.25	6254.08	8454.96	7975.2
6.08572	5027.78	4410.39	6158.88	4136.84	8686.1	7306.23	4325.61	12048.7	7791.42	7649.78	5041.83	6875.16	7800.51	8324.73	5111.17	7599.7	4978.19	6257.75	8447.16	7973.57
6.08849	5033.26	4413.53	6156.79	4139.5	8691.76	7312.56	4324.78	12051.7	7791.85	7649.84	5044.91	6882.3	7807.31	8316.97	5115.16	7599.28	4975.33	6266.79	8447.29	7977.58
6.09127	5034.44	4414.16	6162.85	4142.73	8701.87	7318.32	4323.82	12056.7	7782.48	7653.28	5048.57	6888.76	7819.72	8317.09	5123.73	7604.7	4979.16	6267.16	8464.33	7977.81
6.09405	5036.61	4415.92	6174.27	4146.2	8699.2	7326.41	4323.19	12059.8	7791.52	7639.8	5051.34	6899.04	7813.71	8321.21	5128.08	7595.82	4977.53	6265.86	8470.44	7981.61
6.09682	5040.5	4418.54	6177	4149.36	8693.44	7334.66	4323.32	12066.4	7791.02	7639.9	5057.81	6895.86	7823.1	8324.29	5131.07	7593.78	4972.54	6266.72	8478.79	7979.54
6.09959	5046.92	4422.27	6180.45	4151.63	8709.4	7338.69	4324.15	12078.6	7795.23	7640.23	5062.99	6905.18	7821.41	8320.44	5133.92	7590.51	4973.95	6264.54	8473.61	7980.72
6.10237	5050	4422.57	6188.45	4154.79	8707.77	7342.53	4326.16	12073.7	7794	7638.21	5070.63	6902.99	7829.55	8319.62	5133.57	7586.64	4977.49	6265.24	8472.32	7978.88
6.10514	5054.58	4424.03	6191.3	4156.92	8706.09	7352.15	4324.08	12058.5	7787.61	7635.27	5070.67	6908.84	7830.44	8322.82	5133.4	7590.39	4980.85	6270.57	8480.24	7981.97
6.10791	5055.15	4424.63	6193.42	4159.91	8706.54	7358.54	4323.87	12070.3	7777.51	7645.9	5070	6916.28	7836.4	8330.47	5137.93	7593.49	4985.16	6273.28	8480.71	7991.59
6.11069	5060.31	4424.63	6198.32	4161.34	8700.83	7357.76	4325.46	12086.3	7773.71	7661.14	5074.43	6925.78	7838.94	8336.75	5140.61	7598.85	4991.02	6278.36	8478.61	7989.96
6.11345	5066.75	4424.59	6205	4163.76	8696.42	7359.99	4324.28	12093.3	7771.91	7684.41	5076.49	6932.61	7838.49	8334.78	5144.97	7607.08	4990.54	6279.44	8478.64	7987.02
6.11623	5069.5	4424.59	6207.79	4164.84	8686.3	7366.7	4326.49	12080.2	7776.21	7680.2	5080.6	6937.02	7835.92	8335.06	5152.19	7609.16	4993.62	6282.92	8482.12	7981.64
6.119	5075.08	4423.17	6217.23	4167.11	8698.64	7372.31	4327.79	12068.2	7777.18	7675.61	5083.11	6946.82	7841	8333.62	5156.37	7614.54	4999.88	6282.37	8482.58	7980.01
6.12177	5077.92	4424.59	6225.97	4172.28	8705.35	7375.17	4328.7	12051.9	7774.24	7672.99	5086.68	6950.34	7849.95	8342.72	5159.72	7613.05	5001.05	6286.37	8488.33	7982.51
6.12455	5077.39	4428.97	6232.26	4174.95	8711.24	7382.64	4329.79	12034.3	7766.63	7676.97	5087.13	6945.03	7850.4	8341.39	5161.57	7606.37	5006.43	6288.93	8493.19	7981.64
6.12733	5080.38	4431.55	6231.66	4173.98	8714.32	7393.63	4327.52	12032.1	7762.47	7684.13	5092.28	6952.13	7858.05	8348.72	5166.6	7597.19	5005.34	6293.12	8491.9	7982.18
6.13011	5084.37	4432.07	6232.74	4174.87	8713.91	7406.01	4326.64	12043.9	7764.15	7697.21	5092.95	6963.87	7855.52	8360.85	5172.33	7591.23	5007.07	6295.65	8506.35	7988.73
6.13288	5084.37	4430.91	6237.17	4175.37	8727.66	7416.08	4328.22	12051.7	7749.78	7699.83	5095.15	6966.3	7866.22	8369.28	5182.26	7588.91	5011.2	6294.04	8509.01	7989.65
6.13566	5089.87	4429.97	6247.7	4175.2	8717.53	7425.82	4333.79	12052.1	7737.94	7710.39	5098.6	6972.04	7865.37	8378.1	5192.33	7588.55	5013.71	6298.5	8512.53	7992.08
6.13844	5092.24	4430.61	6249.43	4176.4	8725.1	7426.58	4337.13	12063.6	7732.03	7707.98	5104.42	6979.29	7861.98	8377.04	5199.4	7577.53	5016.13	6297.57	8516.05	8003.64
6.1412	5097.13	4432.55	6251.54	4176.98	8725.52	7420.15	4335.42	12069.2	7715.09	7711.75	5106.58	6983.36	7861.53	8374.01	5204.48	7570.67	5012.57	6300.68	8513.92	8004.81
6.14398	5102.07	4434.65	6261.47	4178.18	8718.93	7421.87	4336.04	12083.5	7706.35	7712.58	5111.06	6988.4	7863.62	8381.34	5205.32	7560.31	5014.56	6302.84	8517.03	8009.64
6.14676	5104.82	4437.57	6267.99	4177.21	8715.02	7423.04	4341.19	12091.6	7717.44	7726.54	5115.41	6990.04	7867.01	8387.15	5209.7	7552.06	5018.16	6306.85	8528	8019.92
6.14953	5109.19	4438.09	6271.49	4179.98	8714.62	7430.22	4344.59	12102.2	7717.48	7720.19	5117.12	6986.77	7852.09	8387.15	5216.43	7544.26	5018.89	6308.48	8540.7	8025.8
6.15231	5113.8	4438.95	6276.67	4181.1	8695.66	7434.5	4347.47	12114.8	7721.38	7727.32	5117.93	6982.06	7841.34	8389.45	5223.87	7532.08	5015.65	6304.39	8540.29	8014.23
6.15508	5119.93	4444.01	6285.36	4182.49	8694.76	7430	4349.81	12117.9	7726.08	7725.18	5121.71	6980.12	7843.88	8380.22	5227.41	7523.29	5024.02	6304.61	8544.69	8001.79
6.15786	5120.26	4446.11	6294.27	4185.08	8688.14	7425.12	4350.77	12125.3	7732.04	7721.5	5124.45	6982.35	7846.46	8376.36	5238.05	7516.16	5029.13	6307.17	8553.04	8004.11
6.16063	5123.02	4449.3	6296.59	4186.28	8677.07	7428.54	4355.17	12110.3	7733.88	7717.72	5130.64	6982.96	7842.19	8370.97	5248.16	7528.86	5029.37	6312.88	8556.1	8001.79
6.16341	5127.63	4451.92	6303.51	4188.25	8682.75	7431.41	4356.42	12102.1	7734.64	7714.04	5132.71	6987.22	7841.74	8384.71	5254.45	7538.73	5030.95	6319.38	8536.01	8000.44
6.16619	5131.3	4452.06	6314.6	4188.64	8684.11	7435.04	4361.58	12105.8	7740.56	7717	5130.1	6988.32	7834.87	8399.45	5258.31	7548.66	5036.5	6335.47	8542.16	8001.69
6.16897	5135.92	4453.87	6318.91	4190.47	8693.86	7441.84	4364.62	12105.1	7745.2	7716.71	5128.39	6982.36	7833.97	8402.48	5262.88	7561.69	5041.61	6343.4	8550.97	8004.92
6.17173	5140.53	4455.07	6330.23	4191.13	8700.88	7440.26	4368.69	12107.9	7765.2	7724.13	5128.03	6983.09	7839.93	8403.43	5261.19	7574.42	5046.06	6347.02	8546.54	8007.77
6.17451	5145.2	4456.57	6307.88	4193.14	8718.25	7444.11	4370.41	12126.8	7782.94	7739.5	5130.41	6978.91	7849.34	8421.72	5263.76	7586.52	5047.6	6350.6	8538.65	8002.85
6.17729	5151.11	4456.35	6311.08	4197.35	8709.36	7449.11	4373.52	12132.2	7777.36	7738.24	5131.71	6980.69	7846.74	8431.94	5268.82	7593.96	5053.24	6351.53	8539.09	7995.86
6.18006	5152.97	4457.47	6317.26	4200.8	8710.19	7453.53	4374.15	12128.1	7782.89	7734.85	5128.84	6983.82	7847.2	8437.16	5274.07	7603.68	5057.29	6357.57	8537.35	7997.59
6.18283	5154.21	4460.36	6324.11	4202.81	8721.71	7462.01	4373.52	12144	7787.06	7732.37	5132.39	6989.21	7839.93	8446.11	5283.05	7613.94	5065.21	6365.57	8539.13	8001.35
6.1856	5157.02	4458.63	6326.31	4203.93	8737.23	7474.66	4375.17	12147.4	7798.46	7733.49	5134.54	6993.71	7840.72	8439.61	5289.14	7625.15	5070.62	6367.1	8531.7	8000
6.18838	5162.03	4460.36	6332.54	4205.1	8746.58	7486.24	4376.43	12136.4	7803.12	7739.36	5134.9	6993.35	7841.1	8399.77	5291	7633.15	5081.66	6370.38	8530.8	8004.59
6.19116	5163.51	4459.46	6332.35	4207.3	8741.75	7477.46	4377.39	12134	7802.4	7737.53	5136.61	7000.46	7846.67	8413.43	5297.61	7635.61	5088.1	6376.2	8535.18	7988.19
6.19394	5168.76	4457.65	6336.58	4208.11	8744.84	7479.18	4378.78	12131.4	7810.94	7737.04	5144.44	7004.23	7851.8	8427.95	5303.39	7637.52	5090.38	6383.44	8539.15	7974.65
6.19672	5168.76	4459.64	6342.45	4210.93	8765.62	7486.61	4383.95	12135.4	7812.71	7736.55	5147.45	7019.88	7854.33	8432.46	5314.59	7647.32	5097.71	6386.14	8545.34	7976.72
6.19949	5171.19	4459.26	6355.71	4211.52	8761.21	7496.09	4383.95	12131.5	7828.9	7742.09	5152.62	7026.01	7864.25	8445.4	5323.96	7656.23	5106.43	6393.6	8555.83	7974.76
6.20227	5171.77	4458.69	6362.76	4212.49	8766.56	7497.95	4386.93	12111.1	7828.46	7750.49	5157.53	7028.21	7871.13	8452.94	5327.35	7656.89	5116.62	6398.98	8566.42	7972.93
6.20505	5168.61	4458.35	6360.58	4213.07	8765.2	7503.73	4387.7	12118.7	7824.64	7761.08	5158.25	7029.22	7868.54	8459.09	5333.47	7663.71	5130.17	6405.67	8571.7	7975.33
6.20783	5170.76	4459.3	6369.91	4214.55	8772.34	7509.37	4390.09	12117.6	7828.46	7774.74	5156.86	7037.57	7871.13	8461.51	5338.57	7671.73	5133.68	6411.33	8560.69	7973.5
6.21061	5171.1	4458.78	6378.49	4213.24	8799.02	7516.88	4392.24	12112.8	7825.02	7767.21	5162.84	7029.26	7872.82	8468.67	5342.33	7681.67	5136.98	6417.34	8556.75	7976.63
6.21338	5174.3	4457.91	6386.56	4214.86	8819.47	7527.94	4393.13	12119.2	7824.61	7772.31	5162.3	7028.98	7869.83	8474.74	5348.45	7688.67	5142.58	6416.86	8559.36	7979.9
6.21615	5177.74	4461.44	6395.22	4217.73	8828.84	7527.86	4394.45	12108.7	7829.31	7780.48	5162.07	7024.22	7860.42	8486.01	5357.84	7708.62	5143.36	6414.16	8569.51	7983.8
6.21892	5185	4465.19	6400.49	4221.45	8836.02	7524.46	4395.84	12098.9	7825.09	7784.27	5165.63	7030.73	7862.11	8495.07	5364.65	7719.41	5145.03	6414.76	8576.11	7994.79
6.22169	5187.25	4468.42	6405.14	4221.45	8841.41	7528.1	4398.4	12096.1	7832.35	7795.75	5167.25	7023.54	7856.08	8515.54	5374.9	7719.59	5151.33	6422.09	8580.07	8004.58
6.22447	5187.3	4471.09	6414.42	4221.14	8847.19	7529.6	4400	12088.9	7834.86	7791.03	5171.26	7017.03	7849.66	8525.47	5375.93	7718.57	5150.35	6424.51	8582.68	8004.33
6.22725	5188.83	4472.78	6426.16	4220.25	8840.52	7536.16	4403.66	12094.4	7828.44	7791.47	5170.71	7012.12	7851.41	8531.52	5375.74	7731.4	5154.27	6426.83	8577.84	8017.94
6.23003	5192.56	4474.29	6435.44	4223.74	8857.86	7539.38	4406.98	12091.5	7835.25	7785.05	5175.99	7008.05	7864.25	8531.19	5379.65	7735.06	5156.48	6430	8570.38	8034.02
6.2328	5195.71	4479.33	6445.61	4229.52	8855.7	7548.72	4408.58	12102.2	7834.5	7772.31	5180.14	6994.37	7864.19	8530.48	5380.68	7741.78	5158.33	6437.27	8572.6	8048.85
6.23557	5199.54	4480.57	6452.05	4232.98	8865.08	7553.32	4411.36	12101.6	7829.88	7764.19	5184.06	6981.94	7862.89	8529.27	5382.24	7750	5160.49	6441.96	8576.51	8070.12
6.23834	5204.56	4482.34	6453.38	4232.98	8862.88	7558.19	4412.24	12087.4	7822.34	7775.27	5189.37	6985.23	7871	8529.27	5385.82	7751.33	5168.68	6441.8	8575.24	8079.65
6.24112	5202.74	4485.76	6448.17	4235	8858.45	7567.49	4413.2	12098	7822.38	7785.54	5194.8	6992.3	7868.41	8531.31	5386.99	7756.24	5179.25	6444.13	8568.16	8084.93
6.24389	5204.07	4486.96	6456.78	4239.08	8860.73	7564.88	4412.11	12109.5	7822.84	7801.4	5199.54	7000.18	7871.38	8543.35	5390.45	7765.5	5187.94	6452.09	8580.5	8089.33
6.24666	5205.56	4486.66	6466.89	4240.32	8872.75	7569.17	4412.11	12112.2	7811.39	7810.41	5199.86	7005.74	7878.2	8540.3	5389.05	7775.96	5188.81	6454.44	8580.06	8084.83
6.24943	5208.76	4487.83	6473.2	4247.43	8882.09	7569.71	4412.94	12119	7811.94	7812.16	5203.11	7002.73	7890.67	8549.79	5388.02	7777.95	5196.89	6463.19	8579.21	8092.32
6.25221	5212.12	4489.11	6473.32	4249.15	8880.32	7580.79	4412.74	12132.5	7823.87	7822.92	5207.13	7002.7	7885.02	8552.02	5388.22	7791.74	5194.79	6463.11	8586.69	8090.58
6.25498	5213.28	4491.78	6478.09	4251.25	8892.33	7594.67	4413.37	12119.3	7826.39	7829.75	5211.98	7017.32	7894.04	8558.9	5390.78	7807.93	5193.4	6464.43	8590.21	8089.08
6.25776	5217.44	4495.93	6481.71	4253.77	8895.87	7598.78	4413.07	12114.8	7821.34	7823.27	5217.64	7024.19	7897.42	8559.73	5392.16	7820.16	5195.65	6470.21	8592.84	8091.41
6.26054	5217.19	4497.39	6481.71	4254.86	8915.53	7602.89	4414.67	12120.6	7814.11	7826.38	5220.26	7032.78	7902.93	8558.49	5396.61	7821.54	5199.64	6472.08	8590.62	8096.1
6.26331	5218.39	4499.17	6479.24	4255.99	8912.5	7606.82	4417.36	12124.3	7818.38	7816.01	5226.42	7041.07	7903.32	8561.1	5398.12	7829.31	5201.48	6478.88	8593.71	8098.43
6.26608	5218.31	4498.86	6481.71	4257.7	8901.8	7618.52	4423.19	12125.2	7821.74	7822.83	5231.36	7044.57	7918.27	8576.57	5398.98	7838.77	5201.48	6480.75	8588.88	8107.29
6.26884	5221.71	4501.5	6483.72	4258.71	8898.64	7634.75	4427.3	12118.7	7830.75	7825.85	5239.34	7051.04	7921.72	8584.48	5400.51	7833.52	5204.03	6486.38	8581.85	8116.6
6.27162	5221.42	4505.65	6485.16	4264.43	8893.79	7640.66	4430	12115.6	7831.59	7831.5	5245.14	7051.94	7925.17	8594.73	5402.4	7845.16	5208.51	6491.46	8580.96	8114.85
6.27439	5222.29	4505.04	6480.39	4264.31	8902.21	7644.37	4430.13	12105.7	7834.11	7850.27	5252.12	7049.62	7916.57	8603.32	5403.77	7849.99	5215.08	6492.84	8573.87	8118.3
6.27717	5223.87	4508.06	6484.01	4265.56	8910.66	7639.13	4431.86	12111.7	7836.69	7864.03	5251.53	7050.76	7919.18	8602.88	5410.3	7848.78	5212.16	6499.12	8571.22	8127.41
6.27995	5226.7	4509.57	6491.66	4269.81	8920.49	7639.38	4434.23	12108.4	7831.57	7883.84	5252.47	7048.48	7917.04	8600.44	5418.17	7855.12	5216.23	6505.37	8568.12	8123.48
6.28272	5230.44	4512.47	6500	4273.51	8924.97	7645	4439.09	12126.1	7822.18	7891.04	5256.19	7052.51	7919.58	8607.01	5417.68	7859.29	5215.25	6510.06	8572.1	8115.34
6.2855	5228.19	4513.87	6503.45	4274.05	8946.85	7650.5	4441.12	12144.2	7819.6	7888.93	5263.46	7056.87	7932.92	8603.58	5421.25	7863.39	5218.58	6513.98	8559.35	8113.11
6.28828	5229.82	4516.47	6514.9	4275.89	8953.53	7656.05	4444.59	12129	7811.94	7888.92	5264.27	7055.48	7939.76	8606.03	5427.96	7866.57	5217.63	6521.65	8556.69	8118
6.29105	5232.26	4519.87	6519.4	4278.82	8959.32	7665.08	4446.75	12128.9	7806.74	7889.33	5269.49	7041.07	7944.05	8611.77	5429.67	7867.96	5217.87	6529.03	8561.98	8122.71
6.29383	5235.29	4524.59	6521.87	4278.5	8961.92	7669.68	4446.32	12134.6	7804.63	7882.79	5273.22	7036.35	7941.83	8613	5432.38	7864.58	5216.14	6529.49	8561.06	8128.38
6.29659	5236.54	4527.87	6527.57	4278.15	8965.48	7669.26	4447.79	12116.6	7797.38	7885.77	5270.12	7033.3	7933.23	8619.07	5432.38	7871.63	5211.32	6534.91	8557.55	8132.36
6.29937	5239.71	4529.72	6536.91	4282.21	8979.73	7677.17	4451.47	12111.8	7805.08	7902.88	5274.62	7030.58	7924.64	8624.15	5432.38	7872.89	5207.79	6542.82	8564.6	8145.55
6.30215	5242.49	4530.85	6552.95	4284.47	8986	7685.43	4452.44	12093.8	7811.88	7915.75	5275.8	7034.44	7928.47	8607.2	5441.48	7889.22	5216.87	6545.16	8563.26	8152.82
6.30493	5243.65	4532.67	6557.23	4289.82	8985.18	7701.66	4457.44	12082.8	7813.25	7930.33	5277.3	7039.24	7932.3	8615.78	5441.12	7893.14	5219.13	6552.46	8552.28	8160.72
6.3077	5245.76	4534.07	6563.01	4291.77	8989.17	7713.17	4461.08	12083.3	7805.1	7940.22	5283.02	7040.99	7924.62	8604.68	5445.08	7903.67	5226.49	6559.76	8568.12	8171.16
6.31047	5248.74	4534.97	6567.8	4294.89	8991.89	7721.5	4463.49	12079.4	7797.08	7938.07	5284.42	7048.64	7918.58	8605.13	5445.39	7915.25	5228.63	6564.4	8568.08	8176.99
6.31324	5250.62	4538.19	6563.12	4294.81	9009.86	7722.46	4465.52	12091.3	7794.03	7930.81	5286.28	7060.25	7930.24	8607.3	5451.08	7923.36	5229	6567.39	8570.26	8173.2
6.31601	5253.78	4537.92	6567.51	4297.03	9022.84	7724.02	4463.42	12095.6	7788.9	7939.34	5290.09	7071.57	7941.82	8612.38	5458.78	7915.52	5232.63	6573.99	8573.33	8179.58
6.31878	5252.96	4538.68	6566.57	4297.03	9007.65	7727.51	4462.99	12103.7	7791.42	7950.07	5293.82	7081.72	7950.42	8621.42	5461.54	7922	5241.55	6579.96	8570.26	8184.63
6.32155	5254.45	4541.67	6568.95	4298.48	8992.06	7729.55	4460.22	12090.2	7790.95	7959.13	5296.01	7095.51	7964.62	8623.93	5472.68	7923.39	5254.05	6579.51	8569.35	8185.79
6.32432	5253.04	4543.22	6572.05	4297.85	9003.19	7729.25	4463.13	12081.9	7787.15	7950.69	5298.82	7102.4	7967.16	8621.04	5480.76	7928.78	5259.94	6577.81	8561.87	8199.54
6.3271	5255.77	4545	6581.94	4298.67	9006.77	7741.13	4462.99	12070.9	7782.89	7940.4	5296.85	7107.18	7970.55	8618.69	5482.83	7939.62	5262.77	6582.76	8560.14	8216.22
6.32988	5253.55	4548.32	6591.71	4299.29	9006.37	7753.5	4463.62	12054.2	7782.12	7949.32	5296.51	7117.48	7975.31	8617.64	5495.03	7943.81	5266.27	6593.27	8565.87	8231.95
6.33266	5256	4549.23	6591.23	4303.76	8981.78	7756.92	4464.23	12034.1	7794.04	7955.84	5296.87	7123.97	7972.31	8614.24	5503.29	7946.16	5266.01	6595.73	8568.52	8239.02
6.33542	5258.22	4550.1	6595.85	4309.28	8981.74	7764.67	4465.57	12031.7	7790.22	7966.92	5297.79	7126.19	7977.08	8617.74	5509.81	7953.42	5275.57	6598.03	8564.58	8232.26
6.3382	5263.51	4551.54	6600.54	4311.82	8982.68	7769.3	4466.43	12022.7	7781.76	7971.2	5297.19	7137.06	7986.54	8631.74	5518.66	7963.3	5278.77	6601.78	8558.39	8234.01
6.34097	5267.75	4552.98	6612.18	4315.85	8992.56	7772.84	4467.37	12041.2	7788.54	7960.85	5298.82	7141.6	7979.3	8632.08	5509.52	7975.55	5283.29	6608.1	8544.69	8227.89
6.34375	5273.39	4555.03	6618.34	4318.75	8999.3	7780.3	4467.1	12038.7	7796.55	7963.89	5304.16	7136.93	7980.15	8635.09	5492.63	7984.53	5288.12	6612.19	8548.64	8221.56
6.34652	5277.67	4558.55	6614.04	4321.1	9016.73	7791.37	4464.59	12022.7	7811.94	7957.72	5308.13	7138.76	7995.16	8630.52	5491.4	7991.88	5290.28	6619.19	8546.86	8220.01
6.34929	5283.35	4563.02	6613.75	4323.58	9023.85	7795.21	4467.3	12018	7817.89	7959.79	5311.39	7132.63	7995.16	8635.32	5496.55	7992.46	5287.01	6624.64	8547.27	8217.96
6.35207	5285.34	4563.52	6626.62	4323.26	9016.67	7803.46	4467.3	12020.9	7815.69	7969.5	5313.39	7130.39	7994.7	8644.36	5501.39	8001.2	5286.56	6632.75	8549.46	8224.19
6.35484	5289.2	4566.63	6623.18	4325.07	9012.11	7804.35	4469.67	12031.6	7825.08	7968.13	5316.07	7127.78	7991.3	8651.33	5510.53	8005.57	5287.57	6639.23	8537.19	8232.37
6.35762	5294.89	4567.77	6613.83	4325.89	9007.75	7807.06	4472.24	12030.1	7830.64	7970.58	5322.45	7138.01	7990	8662.72	5516.21	8001.62	5284.71	6648.15	8538.47	8240.02
6.36039	5297.35	4569.7	6611.97	4325.73	9010.43	7814.46	4473.21	12035.5	7822.07	7968.86	5324.81	7140.87	7985.69	8660.04	5526.78	8004.26	5290.72	6646.25	8541.07	8252.06
6.36316	5301.4	4570.88	6605.05	4322.95	9014.43	7825.4	4473.84	12029.1	7828.51	7974.41	5324.08	7148.33	7983.99	8658.87	5536.25	8008.8	5294.74	6650.53	8542.41	8264.59
6.36594	5304.65	4575.05	6603.23	4321.54	9022.92	7825.6	4476.26	12018.7	7831.1	7987.81	5328.3	7155.24	7982.62	8664.01	5546.1	8007.79	5297.3	6661.12	8549.42	8256.58
6.36872	5303.97	4578.05	6603.85	4324.67	9022.01	7823.6	4478.09	12012.4	7832.31	8003.72	5330.04	7158.06	7977	8662.17	5553.55	8006.65	5302.18	6667.99	8560.42	8254.87
6.3715	5304.59	4577.67	6605.57	4330.2	9022.92	7823.95	4481.57	12002.4	7844.24	8015.86	5328.75	7167.43	7966.24	8667.52	5560.33	8010.34	5300.65	6675.48	8561.3	8262.28
6.37427	5307.34	4576.53	6609.27	4333.06	9035.46	7823.03	4483.58	12019.2	7854.48	8023.08	5327.37	7175.69	7964.92	8667.02	5572.27	8012.27	5301.18	6673.84	8563.04	8272.04
6.37704	5310.76	4577.17	6614.53	4337.69	9040.84	7827.71	4485.46	12023.8	7858.39	8043.83	5328.27	7176.25	7963.16	8658.3	5574.85	8010.25	5302.11	6673.75	8570.46	8278.73
6.37982	5311.67	4578.35	6626.48	4337.26	9035.43	7826.54	4488.03	12023.6	7867.82	8040.39	5331.65	7186.74	7961.38	8661.09	5573.27	8005.8	5304.3	6679.91	8569.13	8291.87
6.38258	5314.65	4579.87	6626.59	4340.99	9040.33	7818.92	4492.5	11998.1	7874.7	8042.85	5338.64	7194.85	7958.39	8649.88	5573.99	8016.1	5307.62	6692.03	8560.73	8313.36
6.38536	5317.39	4581.99	6632.07	4341.31	9056.48	7820.58	4495.22	11974.7	7877.31	8054.91	5341.36	7192.67	7961.46	8640.56	5575.66	8026.9	5302.89	6695.03	8555.46	8320.4
6.38814	5319.46	4584.61	6640.58	4342.8	9069.93	7821.08	4498.56	11976	7875.55	8069.68	5343.81	7202.75	7970.07	8633.76	5577.56	8030.48	5306.39	6703.09	8556.79	8330.91
6.39091	5319.74	4587.77	6647.64	4342.57	9073.12	7821.87	4499.2	11961.7	7858.4	8075	5348.94	7199.19	7964.85	8635.21	5580.63	8029.71	5322.66	6710.39	8557.19	8341.38
6.39368	5318.66	4587.24	6646.57	4342.96	9072.65	7823.08	4499.2	11962.8	7852.05	8082.74	5354.19	7204.57	7957.55	8643.07	5587.77	8040.48	5334.49	6712.83	8561.6	8345.44
6.39646	5320.25	4587.77	6647.74	4344.37	9072.62	7827.61	4502.19	11958	7841.81	8089.94	5357.36	7214.63	7965.77	8640.84	5596.89	8050.66	5336.96	6720.85	8550.99	8341.13
6.39924	5323.68	4590.5	6648.6	4345.71	9094.17	7837.95	4505.06	11942.3	7835.87	8106.46	5359.89	7224.29	7957.55	8645.75	5605.56	8047.93	5341.95	6728.76	8554.93	8347.3
6.40201	5328.66	4591.68	6646.62	4346.92	9104.94	7839.77	4505.74	11940.4	7831.59	8137.16	5366.21	7232.64	7957.92	8656.8	5613.71	8055.3	5354.66	6724.77	8563.68	8348.92
6.40479	5327.33	4594.23	6650.02	4347.83	9109	7847.49	4508.7	11924.4	7822.74	8159.21	5364.22	7244.82	7961.3	8652.28	5616.66	8066.17	5361.27	6722.39	8554.33	8350.04
6.40756	5326.94	4597.24	6650.58	4350.82	9104.94	7851.52	4510.88	11925.2	7822.76	8160.99	5365.85	7247.54	7965.21	8652.73	5621.84	8068.1	5366.73	6725.55	8537.5	8348.67
6.41034	5329.74	4598.99	6642.66	4354.55	9114.45	7861.08	4515.92	11936.1	7824.52	8160.59	5371.59	7253.28	7963.45	8652.17	5622.51	8064.77	5365.65	6731	8526.49	8335.84
6.41311	5331.04	4603.71	6643.52	4355.69	9118.96	7867.59	4517.96	11922.5	7836.06	8179.64	5374.27	7260.51	7962.96	8650.05	5627.51	8069.69	5362.58	6737.68	8510.21	8318.53
6.41588	5333.09	4609	6646.41	4359.07	9117.18	7870.04	4518.3	11923.5	7828.79	8179.19	5378.88	7253.56	7962.04	8654.29	5632.2	8071.03	5367.11	6737.29	8508.88	8322.4
6.41866	5334.93	4611.89	6647.63	4359.5	9126.58	7876.97	4522.57	11924	7827.94	8185.68	5383.44	7250.06	7972.88	8665.13	5641.09	8070.68	5370.17	6734.02	8513.28	8321.03
6.42142	5335.27	4613.38	6648.03	4358.08	9138.23	7886.82	4526.06	11913.7	7832.23	8188.3	5390.21	7256.78	7969.81	8668.03	5654.31	8075.39	5377.66	6733.13	8510.54	8314.87
6.42419	5339.4	4616.08	6645.04	4359.97	9136.45	7897.36	4529.59	11915.3	7831.39	8184.83	5392.54	7262.1	7975.42	8673	5659.14	8086.28	5378.97	6741.36	8510.99	8325.54
6.42697	5338.42	4617.87	6640.53	4364.54	9140.9	7892.66	4533.03	11901	7822.38	8185.87	5396.17	7259.84	7981.43	8692.68	5665.57	8086.02	5375.31	6745.49	8510.53	8330.91
6.42974	5337.95	4618.83	6632.82	4366.86	9122.48	7889.34	4535.85	11896.5	7821.99	8205.82	5397.36	7263.39	7979.65	8700	5672.69	8093.6	5373.16	6750.61	8494.84	8340.65
6.43251	5339.78	4622.45	6624.41	4371.23	9123.38	7895.7	4540.56	11886.8	7826.26	8218.05	5398.79	7263.18	7979.34	8709.62	5687.67	8096.5	5371.82	6754.18	8487.85	8359.98
6.43529	5342.24	4624.95	6632.87	4374.97	9119.84	7902.22	4543.35	11883.4	7833.52	8224.5	5404.39	7263.72	7984.52	8706.43	5695.66	8100.62	5376.05	6754.23	8492.25	8367.63
6.43805	5345.65	4628.84	6640.78	4374.22	9124.73	7921.76	4543.92	11895.1	7840.79	8221.39	5406.27	7267.8	7976.82	8700.56	5697.89	8100.53	5388.96	6754.61	8491.78	8385.36
6.44083	5351.67	4630.9	6641.64	4376.94	9130.59	7919.84	4544.7	11902.3	7848.52	8221.34	5410.59	7273.07	7977.2	8695.03	5702.77	8102.29	5395.67	6754.23	8501.04	8397.82
6.44361	5358.38	4630.53	6635.76	4375.72	9139.55	7918.51	4544.6	11909.2	7848.06	8239.01	5412.15	7274.75	7974.67	8699.78	5707.97	8109.56	5399.98	6759.02	8513.77	8400.37
6.44639	5356.2	4634.96	6633.83	4376.86	9157.11	7920.52	4544.9	11910.2	7852.79	8258.12	5410.72	7269.19	7990.67	8714.89	5712.99	8117.49	5403.63	6758.23	8516.35	8410.32
6.44916	5360.61	4637.52	6621.56	4378.83	9154.85	7927.94	4546.01	11919.6	7857.08	8253.7	5411.57	7275.47	7996.67	8716.29	5713.84	8124.71	5410.76	6758.62	8525.46	8415.87
6.45194	5367.13	4640.73	6630.88	4383.56	9148.08	7935.1	4550.15	11924.2	7854.11	8254.89	5414.23	7282.43	7998.75	8718.3	5719.41	8121.78	5408.65	6760.29	8521.82	8424.07
6.45471	5369.31	4643.71	6628.07	4387.23	9148.61	7948.37	4549.52	11941.6	7846.47	8260.46	5418.61	7284.73	7994.9	8710.69	5722.33	8126.64	5414.69	6758.83	8519.45	8433.25
6.45749	5371.74	4646.08	6634.41	4388.05	9156.23	7951.6	4552.14	11951.5	7841.41	8269.55	5422.33	7293.51	7992.67	8702.8	5720.58	8131.57	5417.58	6765.48	8510.6	8441.95
6.46026	5371.68	4646.65	6624.57	4391.36	9161.62	7953.52	4555.3	11948.3	7847.44	8265.28	5429.97	7304.2	7993.49	8697.04	5727.53	8126.02	5414.8	6774.06	8500.95	8459.79
6.46304	5373.73	4649.13	6633.67	4393.25	9137.79	7952.56	4558.17	11965.9	7846.61	8265.23	5428.09	7310.26	7999.03	8684.96	5732.05	8127.95	5407.52	6781.71	8501.45	8478.39
6.46581	5374.92	4649.51	6632.05	4398.9	9140.08	7951.85	4562.12	11959.8	7838.5	8280.03	5424.71	7322.23	8005.48	8684.85	5736.4	8129.24	5402.82	6790.25	8492.55	8486.01
6.46858	5374.8	4650.73	6637.41	4399.89	9135.21	7947.06	4563.94	11974.1	7836.82	8286.29	5425.03	7321.41	8001.17	8693.12	5732.89	8131.7	5407.39	6795.11	8491.21	8495.37
6.47136	5377.03	4652.8	6639.44	4402.3	9119.02	7948.61	4567.65	11986.8	7839.74	8293.3	5431.17	7320.12	8006.7	8699.72	5735.98	8133.79	5419.46	6794.77	8483.24	8493.7
6.47412	5376.28	4654.02	6638.89	4405.78	9116.35	7953.88	4570.82	11999.9	7847.44	8282.86	5435.5	7333.01	8005.86	8698.59	5740.3	8138.29	5419.16	6797.78	8478.37	8505.42
6.4769	5379.43	4655.74	6643.85	4408.03	9106.87	7968.52	4570.24	12013.3	7852.56	8281.42	5438.77	7340.82	8010.66	8699.1	5737.13	8145.74	5418.07	6802.81	8460.77	8510.44
6.47967	5380.85	4656.12	6639.89	4409.02	9099.7	7967.05	4571.02	11996.6	7846.07	8289.27	5441.48	7345.21	8008.88	8693.68	5739.57	8139.74	5419.92	6817.74	8449.66	8516.2
6.48244	5379.85	4658.73	6638.36	4410.6	9098.36	7965.03	4573.92	11998.1	7845.61	8293.05	5433.76	7346.32	8005.88	8692.9	5744.49	8146	5421.24	6827.47	8444.66	8524.97
6.48521	5384.85	4659.37	6634.85	4413.99	9088.97	7965.4	4575.03	12016.3	7850.74	8293.95	5439.98	7355.54	8003.25	8684.4	5749.73	8150.13	5425.81	6833.29	8441.87	8542.08
6.48799	5387.24	4662.7	6634.54	4415.93	9089.82	7966.88	4574.19	12012.8	7849.05	8304.84	5442.56	7363.24	8005.77	8673.73	5751.95	8149.54	5440.4	6839.67	8444.41	8557.09
6.49077	5391.24	4665.11	6632.29	4416.84	9090.31	7972.55	4576.38	11996	7850.73	8330.23	5444.43	7369.13	8010.47	8685.8	5747.94	8154.1	5442.61	6839.72	8428.16	8570.82
6.49354	5393.13	4669.59	6634.32	4419.33	9075.95	7979.89	4577.02	12013.3	7857.99	8329.98	5448.9	7370.27	8015.7	8687.81	5756.83	8154.78	5439.54	6846.83	8423.79	8573.78
6.49631	5395.29	4671.05	6635.08	4420.76	9069.74	7993	4580.1	12003.8	7853.26	8336.45	5454.56	7381	8001.08	8681.66	5762.08	8156.98	5442.92	6853.17	8426.36	8560.89
6.49908	5394.82	4672.88	6636.88	4421.51	9068.37	8001.68	4580.74	11977.5	7854.09	8336.85	5461.86	7378.73	7993.79	8683.05	5759.83	8155.21	5446.99	6858.83	8427.6	8561.24
6.50186	5395.16	4673.26	6646.2	4424.16	9059.46	8013.12	4585.03	11980	7848.44	8336.45	5466.7	7371.31	7982.62	8681.26	5759.79	8156.02	5444.47	6866.73	8420.03	8554.18
6.50464	5392.08	4672.75	6655.53	4426.14	9047.81	8028.29	4585.67	12002.7	7855.23	8341.23	5462.55	7366.39	7976.63	8681.54	5763.53	8160.26	5443.94	6875.36	8397.58	8556.39
6.5074	5389.83	4673.15	6664.19	4428.64	9054.94	8038.29	4591.15	12001.2	7855.23	8355.14	5463.72	7371.48	7976.63	8661.88	5767.43	8163.85	5444.7	6881.54	8386.64	8558.85
6.51018	5390.74	4674.04	6668.61	4431.05	9065.23	8042.41	4593.85	11981.4	7863.34	8364.72	5465.26	7365.39	7975.22	8664.62	5772.47	8173.45	5445.79	6887.03	8381.4	8544.11
6.51296	5390.4	4677.39	6664.19	4432.55	9070.14	8055.3	4596.65	11973.7	7871.91	8368.16	5465.63	7375.41	7994.53	8678.76	5777.19	8172.21	5452.56	6890.62	8361.17	8524.48
6.51574	5387.79	4678.85	6662.25	4433.55	9085.37	8063.46	4596.38	11986.5	7875.34	8365.87	5464.22	7386.34	8009.05	8682.16	5780.36	8175.86	5455.16	6892.92	8355.01	8521.82
6.51851	5388.07	4680.11	6666	4435.73	9086.22	8078.21	4599.4	11982.3	7880.41	8363.68	5464.22	7406.82	8014.68	8676.63	5784.75	8183.43	5453.69	6895.55	8352.32	8520.14
6.52129	5385.81	4684.29	6670.01	4438.38	9082.56	8090.68	4605.9	11974.3	7881.31	8357.09	5470.56	7417.9	8020.31	8682.39	5791.44	8187.13	5451.88	6903.64	8347.58	8523.94
6.52406	5384.48	4686.15	6662.93	4440.8	9075.37	8100.96	4610.36	11983.1	7886.37	8376.35	5475.17	7429.9	8019.54	8689.94	5799.99	8186.86	5464.3	6909.87	8343.05	8526.42
6.52683	5383.43	4690.09	6668.48	4443.06	9077.62	8094.03	4614.53	11991.5	7890.2	8379.84	5479.04	7426.4	8017.68	8691.73	5814.26	8190.3	5463.76	6908.4	8338.62	8527.22
6.52961	5381.54	4691.55	6668.48	4445.72	9090.66	8094.36	4618.4	11993.1	7899.63	8368.41	5480.72	7432.63	8021.22	8699.61	5819.56	8205.92	5458.4	6913.29	8346.44	8526.38
6.53239	5379.99	4694.97	6679.31	4447.62	9080.37	8099.56	4624.42	11937.2	7908.19	8370.5	5482.61	7433.25	8022.91	8703.3	5822.19	8220.32	5458.73	6914.46	8362.13	8527.48
6.53517	5380.34	4697.02	6676.28	4448.89	9090.23	8105.62	4628.87	11913.8	7909.03	8377.43	5486.45	7426.9	8015.12	8692.46	5825.74	8224.73	5458.4	6915.41	8377.91	8527.57
6.53795	5381.74	4700.24	6685.22	4451.47	9094.73	8111.4	4633.82	11906.5	7907.26	8384.53	5490.5	7438.87	8004.74	8689.88	5833.24	8227.74	5462.5	6918.06	8369.54	8538.13
6.54072	5382.28	4704.96	6690.36	4454.37	9122.1	8109.04	4637.15	11896.4	7905.5	8384.53	5494.03	7439.78	8008.21	8700.45	5835.07	8231.19	5461.47	6924.2	8370.83	8548.1
6.54349	5383.49	4706.45	6693.93	4455.88	9140.52	8101.83	4639.35	11913	7913.14	8379.18	5496.99	7445.17	8014.75	8691.84	5845.41	8235.86	5458.11	6934.56	8372.06	8558.79
6.54626	5384.52	4707.94	6693.66	4458.22	9146.38	8099.43	4639.72	11916.2	7926.8	8367.86	5500.62	7443.47	8012.14	8685.02	5858.12	8239.68	5455.18	6937.81	8361.44	8570.7
6.54904	5385.35	4710.12	6695.38	4462.31	9158.08	8100.93	4646.52	11930	7938.37	8371.75	5503.35	7443.01	8010.83	8683.01	5871.29	8249.31	5458.11	6947	8368.01	8585.72
6.55181	5388.07	4713.14	6701.84	4465.65	9159.89	8103.55	4650.97	11919.7	7941.37	8372.49	5505.38	7442.71	8012.13	8694.3	5883.28	8248.92	5457.61	6942.58	8359.97	8588.55
6.55459	5384.52	4718.81	6706.45	4467.47	9163.97	8102.76	4653.65	11922.6	7957.61	8381.22	5510.32	7445.62	8004.81	8697.04	5888.03	8250.98	5452.68	6939.02	8363.48	8604.32
6.55736	5384.82	4722.38	6697.67	4470.73	9187.79	8095.96	4656.43	11939.9	7961.01	8381.33	5516.71	7442.29	8003.04	8695.14	5892.83	8264.56	5455.75	6942.23	8358.99	8612.19
6.56014	5381.95	4724.96	6693.38	4471.85	9178.78	8092.22	4659.49	11944.4	7976.46	8390.51	5519.91	7453.65	8000.04	8695.24	5893.49	8272.53	5455.49	6946.95	8365.85	8612.09
6.56292	5383.84	4727.84	6687.01	4476.18	9170.27	8075.23	4661.9	11970.8	7988.5	8379.74	5525.8	7466.63	8002.68	8693.78	5903.38	8275.05	5451.96	6954.67	8369.4	8621.74
6.56568	5386.98	4728.11	6680.06	4479.85	9181.53	8069.09	4665.14	11986.3	7996.66	8378.84	5528.31	7466.45	8000.53	8705.08	5909.39	8280.55	5445.05	6958.4	8361.98	8633.97
6.56846	5392.49	4732.03	6673.2	4483.55	9193.71	8071.12	4666.91	11996.4	7996.68	8384.53	5529.62	7474.89	8000.05	8714.02	5915.56	8289.93	5445.61	6963.88	8345.77	8650.67
6.57123	5394.09	4733.22	6670.64	4483.03	9190.12	8082.71	4671.82	11973.4	7994.53	8363.67	5534.54	7470.45	8002.2	8724.15	5919.25	8300.77	5438.7	6966.14	8330.82	8662.12
6.57401	5396.54	4735.17	6643.87	4485.7	9190.14	8075.23	4674.37	11982.7	8002.76	8374.2	5541.68	7472.4	7995.72	8734.28	5925.59	8302.01	5447	6975.73	8328.12	8657.76
6.57679	5400.13	4736.39	6637.74	4488.05	9198.25	8068.72	4677	11998.8	8004.95	8369.91	5547.1	7476.35	7993.91	8739.99	5927.62	8303.86	5446.62	6979.47	8335.03	8666.48
6.57957	5404.71	4738.23	6640.4	4488.64	9198.71	8066.1	4684.39	12002.4	8003.25	8374.25	5549.27	7478.84	7981	8754.95	5936.29	8302.5	5447.25	6984.51	8341.97	8677.89
6.58235	5407.62	4739.39	6637.65	4487.37	9197.36	8065.62	4687.16	12012.8	8010.07	8382.98	5550.67	7490.13	7987.12	8753.04	5945.74	8302.48	5452.51	6984.69	8336.22	8664.55
6.58512	5412.05	4741.16	6649.72	4479.77	9200.96	8070.36	4686.24	12006.3	7997.15	8403.24	5548.66	7485.51	7981.13	8753.88	5959.78	8303.47	5451.87	6982.67	8340.45	8662.82
6.5879	5418.37	4743	6653.91	4481.52	9218.98	8076.34	4689.51	11998.8	8001.36	8407.33	5548.2	7483.26	7975.14	8754.6	5969.79	8310.89	5455.34	6986.01	8329.07	8664.95
6.59068	5420.98	4746.4	6666.44	4484.46	9215.83	8076.94	4691.07	12019.6	8012.22	8427.02	5553.89	7482.79	7969.96	8751.22	5972.56	8308.26	5455.47	6988.61	8316.75	8668.12
6.59346	5420.19	4751.82	6675.11	4489.16	9226.65	8082.22	4693.63	12032.3	8017.01	8434.07	5555.66	7474.1	7966.97	8748.46	5985.92	8314.06	5460.58	6999	8312.4	8679.78
6.59623	5421	4753.52	6669.87	4491.75	9220.79	8081.32	4696.84	12053.2	8015.16	8448.98	5560.91	7458.14	7981.13	8754.63	5994.3	8320.14	5465.4	7012.96	8312.71	8690.49
6.59901	5419.93	4755.33	6673.08	4493.59	9208.66	8089.76	4700.9	12048.7	8008.75	8445.52	5559.7	7464.67	7980.27	8763.16	5999.35	8326.03	5471.12	7020.14	8319.83	8699.27
6.60179	5416.41	4760.17	6675.37	4494.34	9203.18	8095.91	4701.04	12040.2	8017.3	8449.02	5559.92	7478.79	7969.48	8765.16	6009.1	8336.57	5472.18	7023.25	8322.04	8695.8
6.60457	5414.86	4759.9	6662.48	4498.52	9197.29	8098.26	4706.67	12037.4	8017.3	8447.71	5563.16	7492.52	7966.05	8767.22	6012.64	8355.01	5474.76	7030.78	8323	8698.98
6.60734	5416.68	4763.61	6664.5	4503.46	9181.13	8100.83	4707.93	12036.6	8017.31	8462.27	5569.66	7485.51	7973.44	8765.37	6015.31	8369.28	5477.05	7035.58	8327.73	8707.72
6.61012	5415.01	4766.37	6650.38	4505.38	9175.24	8101.95	4709.15	12052.9	8019.09	8480.25	5574.67	7491.63	7988.61	8779.38	6014.22	8380.59	5473.41	7038.76	8341.38	8698.08
6.61289	5417.24	4769.38	6648.86	4504.54	9192.82	8105.75	4710.37	12049.7	8028.1	8493.92	5579.75	7504.63	7993.77	8782.46	6020.81	8394.68	5476.01	7047.65	8346.61	8692.77
6.61567	5422.55	4772.38	6647.5	4504.69	9198.22	8117.62	4715.5	12016.8	8033.27	8503.22	5584.88	7517.44	7988.52	8796.24	6036.41	8400.63	5472.16	7057.68	8351.41	8690.99
6.61844	5423.91	4775.69	6647.05	4507.72	9208.17	8117.73	4718.92	12003.1	8040.1	8511.59	5583.21	7506.56	7985.89	8787.37	6044.32	8411.73	5478.28	7064.31	8347.33	8692.87
6.62122	5424.82	4776.31	6646.95	4507.48	9201.85	8123.08	4723.26	12014	8037.55	8507.27	5586.54	7509.67	7989.35	8784.36	6047.32	8417.8	5477.18	7072.02	8346.43	8685.66
6.624	5427.62	4778.08	6655.52	4509.76	9207.29	8135.5	4727.91	12010	8039.25	8516.74	5589.65	7514.39	7980.29	8786.18	6055.14	8429.85	5478.28	7070.72	8344.25	8681.74
6.62678	5430.16	4780.78	6669.32	4510.43	9207.21	8150.93	4728.48	12014.5	8040.12	8509.72	5591.51	7527.82	7972.68	8784.7	6060	8433.73	5480.82	7077.98	8338.9	8679.9
6.62956	5434.49	4783.33	6676.22	4509.83	9211.71	8156.72	4732.83	12019.6	8045.27	8513.64	5596.91	7515.56	7968.4	8780.4	6063.55	8444.36	5478.28	7082.57	8340.58	8688.64
6.63233	5435.13	4785.41	6690.9	4510.39	9209.92	8170.23	4737.04	12009.3	8049.12	8516.24	5600.81	7507.99	7973.18	8783.17	6070.76	8447.42	5481.22	7081.66	8341.51	8699.01
6.63511	5437.03	4787.01	6697.9	4512.5	9208.57	8184.6	4737.52	12022.1	8050.04	8513.72	5605.21	7509.03	7966.35	8787.22	6072.35	8458.92	5473.41	7080.63	8338.8	8704.96
6.63789	5435.55	4789.77	6705.94	4514.86	9196.4	8196.73	4742.09	12002.7	8052.6	8518.09	5607.25	7508.41	7966.82	8793.84	6078.91	8473.91	5472.78	7079.02	8331.31	8706.65
6.64067	5436.08	4790.72	6705.63	4516.37	9186.98	8205.7	4744.53	12006	8050.42	8522.1	5612.11	7510.96	7964.68	8798.21	6084.93	8483.35	5470.56	7075.44	8309.01	8721.75
6.64343	5441.08	4793.72	6706.9	4517.21	9175.69	8202.97	4745.96	12003	8048.64	8526.5	5623.07	7513.03	7959.13	8801.1	6091.39	8479.33	5465.29	7079.46	8304.59	8731.89
6.6462	5440.63	4796.16	6716.26	4519.37	9177.04	8213.23	4751.45	11998.6	8043.93	8527.76	5630.34	7508.41	7950.08	8811.65	6093.69	8475.28	5459.72	7081.69	8296.57	8741.24
6.64898	5442.18	4797.69	6701.65	4524.68	9168.45	8225.22	4751.88	12002.4	8047.8	8533.44	5629.96	7503.49	7951.37	8807.28	6102.4	8473.22	5463.87	7086.23	8294.33	8754.02
6.65174	5445.07	4800.67	6700.44	4525.84	9160.33	8238.39	4752.32	12001.1	8062.06	8537.86	5632.49	7503.69	7946.14	8808.12	6101.69	8485.15	5461.92	7087.63	8302.63	8759.35
6.65451	5447.04	4801.87	6689.19	4529.43	9149.49	8248.77	4755.15	11968.4	8067.63	8541.79	5634.41	7516.15	7957.73	8806.19	6103.5	8491.93	5450.99	7089.12	8306.68	8767.62
6.65728	5451.56	4803.4	6689.92	4531.12	9118.96	8259.65	4756.72	11984.8	8070.24	8561.95	5640.26	7517.87	7967.17	8806.31	6106.45	8484.87	5447.87	7092	8319.49	8771.43
6.66006	5452.55	4805.5	6701.75	4534.32	9107.69	8272.93	4761.51	12003.3	8076.65	8574.81	5639.89	7515.56	7974.85	8791.27	6114.34	8488.92	5446.44	7097.86	8338.03	8784.68
6.66284	5460.57	4806.33	6711.6	4535.52	9095.14	8275.09	4766.74	12017.9	8070.16	8569.11	5643.46	7520.72	7986.09	8787.02	6120.38	8504.58	5445.09	7094.71	8353.37	8788.22
6.66561	5467.72	4810.29	6726.98	4542	9094.26	8281.72	4768.87	12034.3	8071.46	8560.15	5648.74	7526.98	7992.95	8789.47	6130.97	8506.71	5441.4	7091.65	8352	8794.71
6.66839	5472.16	4814.85	6739.92	4547.89	9094.26	8282.4	4769	12057.1	8076.63	8542.07	5650.61	7526.73	7994.25	8793.96	6131.13	8506.81	5440.68	7085.44	8353.31	8799
6.67117	5479.21	4816.01	6746.58	4551.81	9111.7	8290.64	4772.66	12070.6	8080.48	8545.99	5652.53	7537.13	7999.41	8796.73	6130.04	8515.73	5433.54	7085.31	8348.11	8799
6.67395	5482.97	4816.6	6752.82	4554.77	9116.21	8301.27	4777.02	12086.7	8085.18	8535.9	5653.12	7541.14	8000.7	8794.16	6127.35	8524.46	5427.97	7088.97	8360.41	8802.43
[truncated: 5,177 more rows]

## Sheet: 4_11_24
	A01 R	B01 R	C01 R	D01 R	A02 R	B02 R	C02 R	D02 R	A03 R	B03 R	C03 R	D03 R	A04 R	B04 R	C04 R	D04 R	A05 R	B05 R	C05 R	D05 R	A06 R	B06 R	C06 R	D06 R	A07 R	B07 R	C07 R	D07 R	A08 R	B08 R	C08 R	A09 R	B09 R	C09 R	D09 R	A10 R	B10 R	C10 R	D10 R	A11 R	B11 R	C11 R	D11 R	A12 R	B12 R	C12 R	D12 R
0.0002875	13524.4	12486.5	12920.1	11417.2	14603.6	12125.2	11960	11070.3	10589	10306.3	10613.3	10254.2	13994.8	11190.9	10731.3	11414	12877.4	11874.6	10961.3	11382.2	13146.3	11205.4	10455.6	11570.1	14422.9	11560.8	11068.5	10551.3	12912.9	11146.3	10550.4	6091.5	7601.69	8589.07	6717.59	13597	8257.12	11066.5	13737.9	7173.51	7100.31	7450.94	6904.98	16176.5	8643.65	14441.7	13823.7
0.0174861	13439.5	12445.3	12884	11370.6	14556.5	12102.6	11935.6	11043.6	10589.4	10293.8	10619	10255.1	14023.7	11199.4	10759.2	11416.9	12883	11850.4	10936.3	11395.4	13136.4	11203.4	10427.1	11545.1	14375.3	11582.4	11044.5	10542.4	12894.8	11155	10547.6	5908.79	7420.23	8356.61	6458.44	13611	8275.37	11112.3	13739.3	7168.38	7106.01	7444.09	6918.79	16204.5	8633.22	14402.9	13821.1
0.595395	10870.4	9098.93	10698.8	8469.39	8013.52	11210.4	9642.46	8332.09	7495.54	6438.24	2596.98	7976.75	5332.84	8152.36	6706.85	11982.1	7582.2	4920.73	5860.05	4783.79	5211.13	6686.8	2612.77	3538.75	4455.05	4026.72	3197.19	4907.47	3813.86	4765.36	4144.13	6343.49	8658.5	8636.66	6445.62	14939.5	8873.52	13269.7	15177	8033.86	7618.67	8168.35	8249.55	7257.66	4941.25	4050.15	3718.62
0.603466	10618.6	8950.95	10579	8350.89	7888.36	11082	9577.75	8281.61	7365.91	6399.71	2580.86	7938.11	5265.16	8125.95	6673.85	11952.3	7501	4895.34	5839.53	4736.25	5152.43	6686.67	2598.99	3517.77	4428.46	4016.74	3185.55	4870.06	3789.49	4747.87	4134.1	6321.56	8641.33	8616.17	6431.2	14847.3	8815.1	13209.8	15094.8	7998.55	7586.19	8134.83	8224.54	7144.71	4886.15	4009.74	3678.15
0.611336	10408.8	8834.64	10479.9	8243.03	7771.66	10967.7	9537.35	8241.72	7267.64	6389.71	2574.06	7936.36	5203.22	8141.61	6688.12	11964.2	7423.16	4877.14	5836.73	4697.99	5097.95	6704.32	2590.17	3500.46	4407.13	4007.83	3177.66	4841.93	3765.33	4741.68	4130.76	6307.83	8627.22	8606.56	6422.85	14807.7	8793.81	13198.4	15065.4	7969.67	7551.49	8110.6	8202.72	7059.63	4853.55	3971.58	3648.75
0.619209	10218.3	8731.7	10389.4	8151.61	7649.42	10860	9495.29	8202.37	7166.28	6383.3	2563.94	7918.57	5141.21	8169.84	6725.53	11982.6	7354.44	4860.82	5832.06	4660.83	5044.5	6725.8	2582.73	3486.62	4388.56	4005.06	3173.95	4820.56	3744.29	4738.04	4129.47	6297.19	8620.59	8591.14	6414.44	14770.4	8784.11	13193.9	15053.8	7943.03	7517.77	8093.81	8193.57	6986.34	4815.64	3937.42	3617.8
0.627086	10029.7	8633.57	10310.1	8069	7535.79	10745.1	9456.67	8171.42	7058.57	6360.44	2551.18	7884.88	5069.7	8180.1	6760.08	11982.2	7281.7	4844.84	5829.25	4624.19	4987.28	6747.55	2575.28	3473.01	4367.25	4001.85	3168.6	4803.8	3725.1	4730.56	4130.83	6284.09	8612.19	8579.16	6405.27	14705.2	8772.13	13180.1	15037	7921.09	7493.79	8068.19	8175.64	6914.92	4787.5	3905.14	3586.31
0.634956	9853.34	8539.84	10238.7	7994.48	7420.99	10618.2	9416.8	8148.57	6950.39	6329.77	2538.06	7842.99	4998.83	8177.01	6783.86	11990.3	7204.52	4828.5	5825.51	4587.86	4935.79	6766.41	2567.43	3459.23	4349.1	3998.64	3163.4	4789.72	3708.02	4726.87	4131.71	6265.35	8608.24	8571.64	6392.69	14658.7	8756.6	13159.1	15035.8	7897.42	7462.7	8047.72	8159.76	6855.78	4763.03	3871.89	3555.58
0.642831	9686.09	8444.12	10172	7931.78	7316.68	10500.4	9378.88	8130.02	6850.15	6297.23	2525.1	7818.04	4930.19	8173.18	6798.73	11994.4	7126.89	4815.72	5820.62	4554.32	4886.27	6790.62	2559.73	3445.16	4328.29	3992.34	3158.95	4775.89	3691.11	4720.4	4130.08	6242.62	8597.22	8560.38	6387.08	14634	8738.84	13152.9	14989.3	7872.83	7435.18	8030.49	8142.44	6789.21	4739.37	3841	3524.43
0.650706	9545.34	8354.97	10110	7871.4	7207.85	10379.5	9346.95	8115.27	6767.04	6267.84	2512.55	7790.64	4866.53	8168.08	6809.2	12002.7	7049.56	4800.9	5821.28	4521.02	4835.24	6810.4	2552.3	3432.69	4311.5	3986.62	3155.09	4764.18	3676.05	4719.21	4130.98	6225.55	8584.92	8553.56	6385.02	14615.4	8720.17	13143.4	14957.4	7852.54	7412.89	8013.53	8136.52	6723.08	4714.41	3808.53	3494.26
0.658669	9395.14	8275.87	10059.1	7817.08	7104.02	10265.6	9317.42	8101.93	6685.28	6238.42	2499.91	7766.04	4799.91	8167.04	6811.75	11992.1	6981.25	4784.93	5815.29	4486.64	4785.12	6824.17	2544.74	3417.45	4286.83	3982.93	3148.25	4751.58	3661.46	4711.11	4133.9	6212.48	8572.14	8541.77	6380.98	14593.7	8713.51	13146.8	14927.5	7829.71	7390.9	7988.53	8119.51	6659.33	4697.5	3779.22	3463.39
0.666684	9256.71	8205.63	10015.2	7767.93	7003.5	10145.8	9284.82	8084.88	6600.84	6219.82	2487.15	7748.51	4734.94	8164.24	6811.79	11989	6913.99	4772.13	5809.75	4452.12	4734.91	6839.72	2537.87	3403.62	4263.25	3979.33	3142.45	4744.32	3648.18	4703.38	4137.32	6202.42	8560.25	8527.02	6376.5	14589.7	8692.63	13134.8	14891.5	7804.68	7367.26	7969.38	8107.98	6605.13	4676.16	3753.06	3431.9
0.674682	9115.73	8134.73	9967.28	7721.54	6902.76	10031.5	9240.12	8072.28	6520.93	6199.43	2475.49	7734.18	4675.38	8178.24	6815.53	11996.9	6841.74	4758.6	5805.03	4420.34	4683.21	6859.04	2531.14	3389.99	4232.92	3978.61	3138.59	4734.95	3635	4696.26	4137.35	6187.82	8542.68	8514.94	6377.41	14576.3	8675.79	13122.1	14879.7	7781.85	7341.62	7948.06	8088.68	6540.09	4654.75	3727.79	3403.55
0.682442	8993.21	8072.34	9928.53	7687.28	6805.49	9925.75	9194.4	8058.21	6451.3	6175.94	2464.09	7725.8	4622.37	8194.53	6818.13	12007.7	6771.14	4747.18	5805.03	4387.29	4636.71	6868.7	2525.34	3377.6	4205.45	3974.58	3135.62	4727.45	3624.83	4687.8	4139.24	6181.86	8521.56	8511.8	6379.57	14582.4	8666.54	13114.1	14853.3	7768.4	7315.41	7922.73	8073.22	6479.97	4640.13	3703.53	3376.64
0.690317	8877.6	8007.21	9888.94	7649.08	6709.32	9815.41	9148.3	8047.27	6380.23	6147	2453.64	7719.42	4570.51	8206.85	6822.76	12015.7	6711.31	4735.88	5803.11	4360.26	4590.54	6877.41	2519.44	3366.31	4177.41	3969.86	3129.52	4719.56	3616.64	4683.97	4145.48	6177.03	8510.13	8501.57	6376.03	14586.5	8650.58	13100.7	14827.6	7752.48	7298.04	7889.91	8069.12	6411.88	4633.79	3683.34	3351.5
0.698071	8773.3	7951.96	9864.05	7610.41	6618.67	9715.14	9111.84	8041.01	6311.84	6130.78	2443.62	7710.86	4524.99	8213.42	6828.87	12029.6	6656.56	4725.88	5803.55	4332.67	4542.24	6906.95	2514.07	3355.02	4150.6	3967.89	3126.4	4719.64	3608.16	4681.42	4146.17	6168.11	8501.34	8490.38	6382.37	14568	8634.23	13097.9	14832.5	7738.6	7275.27	7864.31	8058.63	6354.55	4627.23	3662.13	3325.74
0.705863	8672.02	7889.98	9836.44	7573.79	6530.46	9617.46	9073.02	8031.29	6253.76	6118.11	2433.6	7706.33	4477.29	8211.82	6831.95	12050.2	6600.84	4710.57	5802.89	4311.07	4491.69	6925.64	2509.26	3345.88	4120.5	3970.08	3119.85	4713.39	3603.5	4676.86	4152.4	6164.54	8492.11	8468.63	6376.34	14544.3	8627.61	13099.1	14858.8	7719.13	7256.59	7839.14	8025.95	6284.2	4623.78	3643.82	3301.58
0.713648	8586.8	7831.04	9816.65	7541.89	6437.88	9530.34	9035.41	8027.88	6195.45	6098.96	2423.87	7698.16	4430.96	8225.7	6827.99	12059	6550.83	4700.24	5807.99	4287.29	4441.94	6938.2	2504.28	3337.36	4096.28	3972.72	3115.69	4705.89	3599.67	4666.11	4160.16	6163	8489.09	8465.77	6374.78	14552.5	8613.55	13112.8	14857.6	7696.77	7244.56	7831.44	8014.26	6219.86	4617.05	3624.44	3279.48
0.721426	8492.05	7774.62	9796.88	7501.3	6350.97	9449.06	8997.33	8029.95	6149.27	6076.99	2415.33	7699.41	4387.34	8230.29	6829.86	12089	6507	4688.07	5809.91	4270.06	4394.35	6954.17	2500.12	3328.08	4071.09	3973.23	3110.04	4703.18	3596.45	4664.84	4167.1	6161.77	8485.12	8458.62	6380.79	14537.1	8621.46	13114.8	14862.5	7673.38	7226.35	7826.97	7997.84	6157.4	4614.13	3602.78	3257.37
0.729201	8398.29	7728.27	9761.53	7469.55	6267.52	9382.9	8956.44	8036.65	6107.42	6061.16	2405.75	7699.5	4346.4	8238.04	6834.24	12113.8	6455.67	4675.05	5813.69	4251.91	4350.29	6972.38	2496.52	3321.1	4046.97	3974.12	3104.24	4695.36	3590.74	4660.05	4174.39	6156.49	8479.42	8441.11	6383.76	14518.5	8615.77	13122.1	14880.2	7657.44	7220.2	7800.42	7996.19	6094.12	4620.02	3589.17	3237.55
0.737018	8316.18	7678.13	9741.77	7444.31	6178.62	9320.76	8917.01	8038.89	6062.3	6061.4	2398.28	7703.08	4308.1	8244.79	6829.13	12128.6	6404.48	4666.66	5819.29	4230.85	4304.44	6987.34	2492.37	3314.42	4019.05	3975.95	3101.54	4689.37	3586.24	4659.44	4178.64	6156.84	8469.77	8439.75	6384.23	14513.3	8625.08	13123.9	14899.1	7644.49	7210.38	7771.71	7984.64	6029.2	4631.52	3575.38	3219.27
0.744818	8230.58	7632.31	9723.43	7423.88	6098.56	9244.31	8876	8037.07	6023.18	6053.93	2390.82	7708.26	4274.95	8257.45	6831.47	12149.1	6365.31	4656.51	5826.17	4212.32	4257.47	7002.43	2488.73	3309.42	3993.32	3977.48	3099.73	4688.12	3583.9	4666.05	4193.98	6150.27	8465.81	8431.24	6387.97	14501.8	8629.04	13128.2	14890.7	7629.68	7182.07	7750.43	7956.12	5977.15	4640.52	3563.07	3202.53
0.752589	8156.12	7588.84	9709.69	7403.22	6020.75	9176.83	8831.58	8018.1	5986.93	6055.8	2384.8	7712.23	4241.62	8279.76	6828.85	12166.2	6332.6	4651.3	5832.16	4190.71	4216.76	7015.36	2485.52	3303.2	3969.35	3979.23	3097.33	4684.03	3578.49	4674.86	4202.59	6152.94	8466.68	8422.31	6389.09	14516.2	8625.96	13130.4	14923.4	7625.47	7166.12	7732.62	7958.8	5920.54	4651.74	3551.37	3189.14
0.760393	8089.61	7545.58	9696.86	7375.98	5951.11	9122.06	8797.32	7996.22	5958.65	6051.34	2378.67	7715.2	4209.81	8290.1	6832.51	12183.1	6297.21	4646.08	5837.42	4176.28	4176.65	7022.74	2481.66	3298.95	3947.83	3989.6	3095.07	4676.15	3581.02	4678.14	4214.28	6157.94	8464.9	8420.88	6393.44	14494.5	8625.09	13149.2	14966.7	7605.2	7147.22	7711.37	7957.49	5873.42	4667.44	3542.18	3174.37
0.768184	8024.58	7500.63	9676.67	7359.64	5882.6	9080.36	8766.57	7990.57	5937.66	6050.96	2373.18	7720.71	4178.94	8309.46	6826.4	12191.5	6256.73	4644.23	5841.11	4160.35	4140.5	7031.46	2480.07	3294.84	3924.4	3994.17	3092.35	4674.2	3580.11	4690.6	4228.84	6154.58	8468.42	8413.8	6400.3	14479	8629.1	13169.7	15022.8	7581.99	7132.44	7689.91	7954.61	5822.98	4681.93	3533.65	3162.36
0.77589	7972.62	7460.02	9666.57	7349.54	5828.25	9032.96	8717.48	7980.12	5919.97	6053.29	2367.71	7737.4	4153.57	8317.91	6820.47	12200.2	6227.73	4642.31	5842.37	4148.43	4104.52	7047.89	2478.49	3292.25	3903.78	3998.96	3091.56	4686.55	3576.25	4697.05	4243.93	6157.94	8460.1	8421.15	6409.42	14467.5	8630.85	13201.2	15043.9	7553.96	7109.58	7665.49	7935.79	5769.55	4693.12	3526.46	3154.54
0.783694	7928.43	7421.16	9650.99	7329.37	5764.14	8992.42	8695.18	7973.38	5906.55	6052.67	2363.92	7748.83	4126.54	8343.69	6812.19	12193.2	6209.81	4640.98	5844.9	4140	4069.41	7073	2476.78	3290.11	3880.45	4003.83	3090.17	4693.49	3573.82	4703.5	4252.61	6159.48	8453.09	8419.24	6411.63	14444.8	8629.98	13226.9	15060.1	7549.17	7089.39	7655.31	7915.34	5727	4706.9	3525.08	3144.84
0.791461	7866.37	7385.81	9643.26	7319.03	5700.1	8951.95	8659.23	7966.88	5892	6056.1	2360.4	7762.87	4102.55	8362.36	6801.05	12193.9	6182.04	4644.66	5853.87	4127.53	4033.69	7083.14	2475.88	3288.41	3859.78	4012.61	3086.71	4700.36	3576.57	4714.7	4260.95	6158.12	8443.95	8412.77	6420.18	14438.5	8617.26	13248	15084.1	7529.79	7074.17	7643.5	7914.44	5676.79	4720.1	3525.36	3138.74
0.79926	7814.06	7354.96	9617.69	7304.14	5650.64	8917.78	8632.53	7949.58	5873.86	6063.05	2356.38	7777.19	4083.79	8368.81	6790.2	12197.8	6162.16	4650.07	5850.08	4111.16	3999.18	7106.73	2475.08	3287.92	3839.11	4021.41	3084.14	4708.63	3581.19	4724.88	4271.33	6161.04	8435.66	8400.57	6430.29	14393.1	8608.9	13257.5	15104.9	7515.84	7060.49	7637.7	7926.39	5635.49	4725.88	3520.82	3132.2
0.807069	7770.81	7329.13	9603.46	7291.67	5606.88	8889.21	8594.32	7929.38	5864.3	6074.69	2353.65	7803.93	4066.24	8383.85	6780.45	12209.3	6147.36	4656.18	5853.83	4110.7	3968.07	7125.73	2475.9	3287.12	3826.4	4032.65	3083.76	4717.86	3585.06	4742.94	4287.16	6172.95	8423.83	8393.76	6448	14362.1	8601.35	13268.9	15126.3	7507.45	7045.82	7626	7916.44	5605.49	4732.26	3520.34	3126.81
0.814852	7735.86	7287.56	9589.38	7276.35	5563.33	8852.48	8567.63	7910.12	5853.6	6077.89	2351.84	7817.96	4048.53	8398.93	6765.05	12221.3	6129.43	4666.1	5857.46	4102.09	3938.02	7145.06	2476.59	3285.54	3810.6	4042.88	3082.2	4723.1	3587.89	4761.91	4303.19	6173.09	8432.58	8388.88	6456.93	14333.2	8589.92	13296.1	15135.6	7494.87	7048.34	7616.94	7899.78	5565.65	4745.05	3521.56	3123.7
0.822616	7706.1	7257.8	9579.78	7272.83	5522.32	8832.14	8541.72	7911.09	5850.59	6083.73	2349.77	7836.77	4031.75	8408.6	6759.7	12220	6117.75	4672.21	5859.06	4094.95	3907.87	7163.05	2477.72	3284.71	3796.89	4051.55	3081.21	4729.61	3593.66	4776.09	4317.85	6177.53	8433.44	8385.48	6465.81	14329.1	8584.24	13313.2	15164.9	7484.98	7029.17	7606.81	7908.97	5526.22	4759.2	3522.29	3121.94
0.830428	7678.63	7242.68	9580.2	7266.02	5483.69	8807.59	8516.31	7889.35	5842.5	6088.79	2348.34	7859.29	4015.16	8415.77	6754.83	12223	6109.63	4678.36	5858.96	4089.32	3881.67	7164.23	2477.93	3286.02	3779.17	4064.71	3082.31	4737.88	3598.52	4788.75	4330.31	6187.49	8429.52	8376.37	6473.27	14269.5	8581.1	13328.7	15175.4	7461.17	7011.48	7593.03	7903.69	5491.71	4781.52	3527.38	3119.05
0.838182	7648.83	7222.56	9580.68	7293.34	5444.46	8802.68	8491.7	7895.22	5831.4	6089.17	2346.52	7873.77	3999.55	8426.73	6734.61	12225	6109.24	4685.14	5873.6	4084.57	3857.13	7177.4	2478.11	3287.31	3766.09	4075.53	3083.85	4747.12	3600.4	4798.97	4342.61	6197.14	8425.16	8373.38	6485.41	14260	8567.47	13323.7	15198.5	7435.63	6999.62	7592.27	7917.61	5459.45	4790.55	3527.01	3117.7
0.845996	7619.22	7215.24	9592.57	7304.05	5408.82	8800.94	8473.19	7891.03	5830.3	6096.43	2345.1	7888.85	3986.45	8443.67	6738.26	12223.5	6101.45	4690.86	5881.25	4087.69	3834.57	7205.79	2479.92	3289.8	3753.81	4091.18	3085.38	4756.17	3606.16	4813.16	4358.36	6201.72	8435.64	8391.26	6499.77	14232.3	8561.79	13334.8	15214.6	7432.69	6974.67	7593.65	7913.83	5435.39	4805.02	3527.09	3116.06
0.853784	7599.88	7205.99	9596.18	7300.35	5385.6	8805.87	8461.56	7874.03	5829.19	6101.98	2345.1	7905.34	3975.61	8451.1	6727.5	12230.4	6103.77	4701.14	5891.18	4086.73	3816.06	7223.8	2481.34	3292	3739.12	4107.94	3085.48	4766.54	3613.49	4830.06	4376.03	6202.42	8431.27	8402.97	6501.09	14201.7	8564.07	13326	15171.9	7414.21	6947.39	7606.4	7907.04	5408.71	4819.35	3531.19	3116.8
0.861557	7583.76	7194.86	9601.7	7306.72	5357.85	8805.63	8435.33	7841.57	5826.78	6107.75	2344.72	7919.38	3964.93	8454.98	6712.69	12240.7	6101.39	4712.77	5895.87	4088.95	3797.71	7250.59	2482.33	3295.74	3726.66	4123.13	3087.92	4772.8	3621.31	4854.21	4396.29	6198.67	8440.95	8406.71	6504.28	14157.4	8571.08	13336.2	15122.1	7405.08	6939.53	7606.55	7923.99	5382	4842.59	3534.69	3117.61
0.869321	7559.28	7177.7	9631.84	7308.87	5327.8	8813.12	8426.23	7828.95	5816.75	6116.1	2343.68	7944.9	3956.55	8457.33	6705.97	12259.1	6112.34	4718.96	5897.85	4090.63	3781.6	7263.05	2484.48	3298.67	3719.94	4139.67	3088.89	4785.46	3633.64	4879.89	4417.12	6200.33	8447.48	8416.1	6527.17	14179.2	8578.57	13347	15094.4	7395.04	6927.99	7600.75	7936.4	5358.35	4873.87	3537.55	3118.62
0.877078	7550.71	7163.88	9659.23	7315.88	5304.49	8834.01	8419.44	7813.23	5814.99	6122.28	2343.3	7972.13	3951.35	8462.74	6704.12	12283.7	6114.26	4724.76	5901.66	4089.78	3764.37	7284.26	2485.55	3300.86	3708.88	4156.92	3090.75	4788.92	3644.8	4905.58	4433.15	6209.59	8449.23	8418.28	6529.11	14137	8582.04	13345.7	15103.7	7379.13	6910.42	7595.49	7926.79	5336.43	4904.71	3545.86	3119.54
0.884841	7534.17	7146.2	9663.81	7330.45	5279.55	8857.07	8414.8	7794.07	5810.19	6125.39	2343.31	7994.59	3946.78	8469.37	6703.96	12284.4	6118.12	4739.8	5912.09	4089.67	3752.12	7301.35	2488.44	3301.2	3704.05	4183.08	3093.51	4798.11	3654.05	4923.88	4451.46	6219.37	8445.32	8417.66	6541.16	14074.5	8584.16	13322.1	15077.2	7362.62	6894.87	7575.94	7909.57	5311.91	4935.72	3552.31	3120.24
0.892635	7518.89	7137.54	9673.44	7338.51	5264.26	8878.86	8408.61	7776.63	5813.95	6126.75	2344.49	8020.83	3941.52	8474.2	6712.36	12305.6	6123.53	4750.47	5916.29	4091.51	3739.36	7307.9	2490.98	3304.45	3697.61	4200.85	3093.86	4815.52	3660.61	4945.07	4470.32	6234.93	8437.43	8426.71	6568.3	14004.6	8581.96	13292.6	15057.3	7344.99	6868.63	7585.51	7896.82	5299.9	4970.34	3562.2	3124.53
0.900414	7512.33	7134.73	9700.48	7356.86	5251.36	8894.04	8409.83	7773.09	5813.57	6137.83	2345.93	8051.06	3939.02	8469.2	6711.41	12316	6132.45	4764.12	5929.16	4096.54	3724.31	7319.89	2493.13	3309.39	3685.74	4217.01	3097.49	4822.65	3668.14	4976.77	4491.97	6248.21	8418.61	8427.88	6590.32	13962.6	8562.58	13281.3	14996	7327.21	6870.67	7591.67	7896.56	5289.16	5011.01	3573.35	3129.45
0.908193	7505.75	7138.52	9712.42	7358.04	5232.29	8909.97	8407.77	7741.53	5817.69	6161.18	2347.24	8079.77	3937.35	8479.62	6709.49	12334.1	6148.53	4776.71	5935.23	4096.77	3715.06	7325.43	2496.71	3314.01	3675.27	4231.04	3101.03	4840.67	3680.39	5000.12	4507.91	6256.85	8411.64	8438.24	6598.5	13923.7	8556.77	13247.5	14958.6	7326.25	6851.35	7593.71	7876.9	5276.56	5046.64	3582.01	3131.19
0.916096	7491.99	7134.48	9713.35	7371.07	5217.5	8925.89	8397.55	7721.27	5817.09	6183.52	2348.29	8102.58	3931.92	8484.15	6712.49	12350.1	6163.71	4794.05	5936.67	4111.3	3706.91	7344.83	2498.73	3319.49	3671.65	4245.66	3104.01	4859.43	3694.34	5027.91	4528.61	6267.85	8415.14	8445.25	6607.06	13865.1	8538.75	13239.7	14934.6	7307.24	6841.95	7598.84	7866.63	5265.44	5084.31	3596.02	3133.5
0.923947	7491.6	7143.35	9727.17	7404.72	5206.79	8956.28	8393.99	7722.17	5820.43	6196.17	2350.26	8125.97	3926.81	8504.42	6717	12375.3	6181.61	4809.26	5947.17	4122.55	3699.05	7359	2502.78	3323.09	3670.06	4263.7	3107.89	4870.78	3708.57	5045.31	4549.15	6273.57	8425.6	8442.59	6622.44	13797.7	8537.88	13207.2	14881.3	7271.58	6822	7603.6	7860.32	5258.7	5121.25	3607.21	3137.84
0.931821	7500.82	7137.33	9737.27	7420.33	5195.16	8972.35	8387.07	7715.87	5821.92	6207.02	2351.84	8154.27	3923.14	8516.4	6720.46	12381.8	6196.4	4822.35	5961.78	4134.43	3688.14	7370.36	2505.32	3328.63	3664.52	4282.98	3113.14	4889.29	3720.37	5078.3	4573.19	6280.23	8424.76	8456.99	6634.23	13720.7	8547.48	13195.7	14876.7	7264.9	6800.71	7594.62	7835.23	5256.53	5153.01	3618.26	3141.41
0.939692	7510.43	7114.25	9763.43	7445.96	5189.05	9004.16	8384.09	7683.32	5824.94	6225.52	2354.59	8175.34	3921.86	8533.44	6718.44	12397.7	6222.14	4834.68	5960.45	4145.96	3682.64	7395.28	2508.47	3332.97	3663.52	4302.16	3120.23	4908.57	3735.11	5096.61	4590.34	6283.57	8422.12	8465.04	6643.62	13686.7	8526.4	13165.1	14808.8	7258.17	6793.01	7611.55	7847.47	5247.23	5183.45	3630.58	3146.75
0.947575	7517.06	7097.26	9780.85	7469.24	5178.88	9032.18	8371.55	7688.32	5827.83	6238.41	2356.56	8212.24	3919.8	8553.44	6703.92	12431.4	6242.13	4851.05	5968.21	4159.23	3673.31	7409.97	2510.1	3338.63	3660.11	4314.37	3128.74	4924.68	3745.74	5121.13	4610.81	6292.53	8430.36	8475.35	6665.66	13681.4	8501.73	13137.5	14798.8	7256.7	6777.81	7613.78	7816.37	5235.38	5201.82	3645.13	3154.54
0.955461	7524.53	7106.87	9796.49	7484.83	5166.08	9064.62	8370.43	7682.46	5837.35	6255.54	2357.61	8247.45	3922.8	8563.4	6705.68	12475.5	6255.05	4868.43	5965.11	4170.69	3666.48	7434.59	2513.59	3344.83	3658.87	4327.89	3136.79	4943.83	3757.45	5142.23	4633.91	6300.63	8446.59	8480.33	6681.41	13611	8484.14	13148.4	14754.6	7255.78	6772.5	7598.98	7804.61	5233.26	5243.07	3665.6	3160.64
0.963345	7540.37	7114.38	9821.26	7498.33	5158.45	9089	8351.16	7658.43	5845.05	6274.36	2360.76	8296.8	3923.44	8579.96	6713.26	12509.6	6266.23	4883.03	5969.65	4181.45	3662.7	7463.06	2517.83	3349.17	3655.19	4347.05	3144.7	4973.6	3773.73	5155.19	4648.84	6300.4	8461.03	8489.54	6703.54	13582.2	8457.86	13120.6	14741.2	7240.87	6755.9	7618.41	7818.82	5228.14	5265.46	3687.22	3165.62
0.97122	7545.65	7122.43	9828.13	7505.02	5156.98	9118.17	8361.7	7645.47	5848.17	6301.66	2363.65	8337.6	3924.11	8598.93	6724.49	12536.5	6284.43	4906	5980.62	4189.9	3659.4	7491.82	2521.57	3354.26	3656.11	4365.17	3152.21	4996.31	3791.35	5176.86	4668.03	6316.06	8469.73	8498.19	6716.64	13537	8466.56	13110.4	14695.2	7232.07	6748.95	7611.52	7813.96	5227.16	5295.99	3706.5	3173.73
0.979221	7561.03	7141.07	9861.72	7529.88	5157.7	9157.73	8362.13	7617.61	5860.09	6335.66	2366.4	8376.76	3928.12	8623.74	6720.94	12562.1	6314.12	4929.27	5998.87	4202.26	3655.93	7520.61	2523.52	3361	3653.62	4385.6	3161.01	5022.34	3805.83	5189.62	4683.32	6320.32	8467.98	8497.35	6741.57	13501.9	8471.34	13082.9	14663.6	7216.12	6731.88	7595.83	7811.96	5228.61	5336.81	3726.94	3180.7
0.987132	7571.64	7144.1	9894.82	7557.21	5161.64	9178.31	8365.15	7608.85	5870.45	6343.98	2369.16	8409.95	3932.88	8639.55	6730.06	12577.3	6329	4943.72	6015.02	4218.1	3654.7	7532.22	2527.71	3367.29	3651.65	4403.45	3165.99	5043.21	3826.32	5214.1	4705.88	6329.09	8469.3	8503.56	6752.01	13480.4	8464.84	13064.1	14649.3	7197.2	6720.54	7599.89	7821.97	5229.03	5388.47	3744.71	3185.29
0.994992	7582.3	7159.55	9896.63	7568.72	5159.47	9199.74	8373.22	7560.61	5883.49	6365.23	2371.52	8433.16	3941	8656.79	6723.75	12584.3	6354.34	4966.95	6035.97	4221.04	3654.77	7547.6	2531.64	3373.28	3654.68	4419.48	3174.69	5062.9	3843.31	5240.05	4728.29	6351.34	8474.08	8506.83	6770.78	13423	8458.73	13049.2	14645.7	7164.46	6709.58	7589.13	7816.74	5229.2	5419.85	3763.95	3191.48
1.00293	7595	7174.09	9926.43	7602.88	5160.17	9233.16	8373.28	7565.97	5897.91	6385.66	2374.94	8474.81	3942.74	8665.77	6721.65	12600.9	6369.84	4983.41	6047.15	4235.66	3652.46	7578.68	2535.58	3383.17	3654.85	4438.45	3180.56	5085.16	3860.52	5260.47	4749.72	6363.28	8471.03	8498.87	6795.92	13387.1	8461.38	13017.1	14625.4	7144.52	6706.31	7587.64	7839.71	5237.61	5447.55	3780.67	3195.55
1.01079	7623.21	7177.52	9931.73	7631.95	5170.28	9281.22	8382.72	7551.45	5900.45	6412.95	2377.04	8513.18	3948.7	8671.98	6730.61	12612.8	6385.66	4999.63	6048.88	4249.5	3650.3	7576.57	2539.96	3393.28	3655.1	4458.14	3187.3	5106.96	3882.71	5276.74	4774.51	6361.26	8475.33	8500.65	6810.44	13339.5	8469.7	13006.5	14568.8	7114.93	6699.99	7601.99	7834.55	5243.24	5488.29	3806.13	3203.74
1.01865	7634.75	7187.54	9936.85	7655.59	5178.91	9335.24	8383.96	7552.38	5900.21	6424.53	2379.8	8546.6	3954.85	8696.54	6739.02	12625.7	6417.72	5012.06	6067.42	4264.42	3648.32	7598.01	2543.07	3402.92	3653.17	4477.53	3193.16	5124.86	3898.35	5292.33	4797.09	6358.49	8488.96	8520.46	6832.48	13289.6	8452.9	12978.5	14509.7	7101.85	6692.49	7590.28	7850.08	5251.83	5520.61	3828.08	3210.59
1.02648	7649.17	7183.41	9959	7680.88	5192.28	9367.87	8409.21	7538.09	5915.14	6443.71	2384.01	8586.33	3964.77	8729.58	6727.05	12616.7	6432.44	5033.84	6089.94	4278.82	3646.74	7618.75	2546.42	3408.34	3653.47	4495.53	3199.62	5133.93	3916.34	5305.4	4817.36	6368.16	8507.34	8522.07	6848.66	13267.3	8452.99	12971.6	14452.7	7092.11	6686.41	7580.88	7838.71	5259.85	5551.36	3847.66	3215.93
1.03439	7670.17	7189.32	9974.14	7684.45	5197.55	9415.56	8415.28	7521.81	5917.45	6463.81	2387.44	8632.5	3968.76	8756.53	6730.44	12607.5	6441.07	5051.58	6089.55	4292.71	3647.42	7643.74	2549.58	3414.88	3652.3	4517.79	3205.74	5151.16	3935.95	5310.57	4825.22	6378.71	8521.77	8524.21	6876.38	13244.9	8448.8	12967.3	14440.6	7085.34	6693.57	7562.69	7852.04	5266.52	5586.72	3865.36	3224.46
1.04227	7687.45	7187.71	10008.6	7707.21	5214.18	9459.07	8416.16	7521.27	5926.79	6474.1	2390.2	8660.2	3974.71	8767.02	6727.05	12626.2	6458.14	5072.07	6093.62	4305.18	3647.03	7656.66	2553.98	3423.97	3656.8	4532.25	3215.26	5164.98	3951.47	5332.33	4850.01	6392.11	8530.08	8512.21	6894.34	13201.9	8436.95	12983.9	14412.3	7063.17	6678.65	7566.13	7867.58	5278.18	5617.31	3888.43	3230.99
1.05014	7706.02	7192.35	10037.6	7714.95	5227.1	9485.2	8428.56	7515.27	5933.47	6495.61	2392.84	8687.15	3984.28	8803.45	6729.8	12602.9	6473.83	5087.23	6100.37	4323.51	3647.16	7665.24	2558.04	3430.06	3659.69	4543.36	3224.04	5184.85	3973.36	5361.58	4873.77	6400.49	8521.69	8514.58	6916.1	13179.7	8439.54	12993.1	14387.3	7046.67	6660.11	7566.54	7869.37	5286.87	5645.86	3905.72	3238.31
1.05804	7726.57	7195.5	10063.4	7727.45	5242.24	9514.68	8441.22	7499.75	5948.81	6509.6	2396.4	8712.59	3995.66	8822.67	6730.86	12623.9	6504.99	5105.91	6107.41	4327.45	3649.69	7682.06	2561.01	3436.81	3666.99	4556.56	3231.28	5212.18	3985.57	5373.53	4903.31	6403.9	8514.22	8545.39	6947.31	13167	8438.75	12982.4	14395	7015.09	6641.67	7571.34	7879.21	5297.67	5684.61	3923.02	3246.77
1.06594	7761.5	7189.25	10090.5	7741.36	5249.66	9554.03	8448.87	7484.95	5953.65	6539.67	2400.09	8752.04	4005.56	8836.84	6727.98	12649.2	6533.49	5120.96	6126.9	4334.65	3651.59	7670.71	2563.02	3444.45	3674.48	4567.9	3236.78	5235.87	3999.21	5398.93	4918.85	6415.87	8525.19	8561.78	6972.53	13156.5	8427.32	12946.5	14366.2	7001.4	6614.48	7534.03	7890.09	5306.32	5709.18	3939.7	3254.76
1.07387	7783.87	7189.82	10116.3	7755.61	5261.14	9602.35	8458.17	7469.1	5959.55	6561.05	2404.45	8776.92	4011.66	8851.65	6720.21	12679.3	6556.31	5134.69	6139.82	4354.38	3654.78	7690.9	2568.77	3451.09	3676.93	4582.24	3243.94	5238.17	4022.45	5427.61	4942.92	6423.07	8548.35	8568.44	6989.31	13128	8426.93	12947	14353.4	7001.29	6591.14	7540.71	7911.05	5317.27	5752.12	3961	3263.1
1.08174	7809.62	7213.78	10139.4	7750.04	5267.42	9623.98	8471.25	7457.41	5956.24	6558.31	2407.88	8803.98	4024.03	8870.11	6705.78	12716.2	6590.46	5150.7	6153.48	4369.36	3657.57	7690.1	2574.79	3457.33	3679.61	4586.61	3248.8	5254.57	4045.63	5467.23	4948.29	6424.95	8564.67	8567.72	7018.63	13119.5	8419.1	12928.2	14358.3	6966.53	6575.85	7560.73	7931.49	5323.58	5800.5	3979.39	3273.85
1.08964	7827.96	7236.04	10176.8	7757.27	5283.67	9658.17	8468.66	7459.97	5969.1	6582.65	2411.72	8848.46	4031.28	8895.8	6707.7	12759.6	6619.15	5166.64	6158.69	4385.26	3658.83	7687.53	2579.33	3466.77	3685.11	4602.65	3254.79	5265.42	4073.83	5486.27	4969.5	6436.61	8565.89	8567.99	7035.16	13115.3	8433.44	12897.1	14322	6950.65	6551.33	7547.89	7953.71	5332.18	5846.68	4000.13	3282.24
1.09749	7847.06	7255.55	10184.2	7775.89	5294	9697.36	8481.2	7457.41	5981.87	6597.11	2415.81	8872.36	4041.18	8904.72	6697.75	12777.1	6650.16	5189.35	6177.96	4403.9	3659.86	7693.14	2584.07	3476.17	3691.38	4621.86	3259.47	5279	4101.65	5508.7	4985.75	6445.44	8570.23	8564.45	7059.51	13108.8	8433.97	12898.5	14297.4	6915.41	6527.94	7521.35	7948.58	5341.14	5891	4016.13	3290.21
1.10538	7870.95	7277.35	10223.8	7808.57	5303.58	9742.43	8484.75	7447.27	5983.59	6615.09	2421.11	8907.92	4054.4	8914.62	6701.04	12824.7	6679.98	5201.29	6185.64	4424.03	3662.84	7700.35	2587.64	3483.01	3701.25	4635.03	3267.22	5292.49	4119.21	5535.29	5003.45	6456.41	8570.59	8590.77	7087.16	13080.6	8429.12	12873.9	14270.6	6894.53	6516.27	7501.45	7954.48	5349.03	5937.1	4036.95	3297.1
1.11346	7882.65	7303.48	10230.2	7821.85	5317.95	9790.81	8483.31	7450.41	5991.98	6641.78	2426.81	8952.25	4064.29	8921.67	6709.9	12854.9	6703.8	5222.81	6206.51	4451.91	3665.22	7714.37	2592.65	3492.63	3711.27	4652.95	3271.46	5304.61	4132.92	5552.66	5011.3	6477.3	8578.07	8612.98	7111.04	13068.2	8439.63	12832.6	14269.2	6872.91	6496.19	7504.28	7928.75	5356.57	5981.83	4057.65	3307.27
1.12155	7900.86	7317.3	10272.4	7829.77	5330.11	9825.3	8487.97	7433.46	6005.66	6667.17	2431.18	8978.2	4076.83	8952.56	6709.64	12881.6	6732.56	5241.94	6214.6	4478.05	3669.84	7737.33	2597.65	3500.75	3719.56	4668.12	3279.51	5338.07	4155.47	5568.21	5030.77	6490.66	8572.85	8614.22	7142.11	13040.9	8464.55	12827.1	14265	6869.97	6468.99	7488.65	7931.16	5365.16	6037.72	4077.04	3315.66
1.12964	7928.5	7332.87	10313.8	7839.14	5340.42	9849.43	8471.55	7420.73	6015.42	6680.55	2433.43	9022.15	4087.4	8975.47	6715.82	12917.8	6762.76	5255.32	6223.76	4507.27	3673.32	7742.36	2603.25	3506.27	3727.64	4689.85	3286.83	5348.41	4173.15	5602.2	5056.07	6503.96	8572.02	8615.11	7153.84	13062.2	8464.08	12831.5	14255.4	6856.79	6461.46	7491.21	7949.5	5374.91	6072.39	4098.69	3326.23
1.13773	7956.67	7356.23	10378.5	7866.57	5350.72	9894.65	8492.48	7405.05	6018.07	6704.66	2437	9061.07	4097.15	8999.48	6705.81	12941.8	6786.34	5273.2	6227.47	4518.98	3676.62	7755.82	2608.19	3512.22	3735.2	4707.81	3292.1	5360.35	4195.36	5629.75	5075.53	6509.88	8577.73	8633.11	7168.42	13055.3	8433.44	12812.3	14256.2	6852.72	6450.63	7475.72	7943.46	5382.87	6112.88	4124.22	3333.68
1.14582	7978.68	7367.78	10404.2	7914.38	5366.61	9917.92	8513.13	7392.66	6022.91	6698.2	2439.66	9106	4106.39	8981.68	6715.82	12997	6820.82	5294.94	6222.08	4550.5	3685.39	7773.53	2611.64	3519.72	3742.34	4720.55	3297.57	5395.22	4218.1	5658.85	5089.18	6518.66	8585.65	8638.17	7200.25	13029.9	8427.49	12784.8	14291.5	6836.71	6451.87	7462.52	7934.53	5392.64	6159.24	4142.09	3341.65
1.15402	8003.61	7370.55	10437.7	7931.67	5378.76	9954.5	8532.12	7376	6035.29	6717.31	2444.44	9138.9	4118.32	9005.5	6719.75	13008.8	6853.86	5307.07	6224.89	4579.17	3689.37	7771.72	2616.14	3526.82	3751.05	4725.84	3300.77	5424.51	4248.29	5683.08	5105.5	6531.35	8566.27	8646.13	7208.96	12992.5	8414.89	12772.3	14306.4	6849.44	6452.3	7462.52	7942.43	5403.92	6196.48	4162.86	3351.63
1.16211	8036.05	7381.86	10467	7958.74	5390.11	10012.2	8552.58	7385.81	6060.54	6736.36	2448.83	9174.46	4129.28	9013.21	6728.49	13042.7	6879.51	5329.43	6236.08	4591.03	3695.84	7768.44	2620.65	3533.28	3760.86	4740.89	3306.44	5442.89	4269.76	5695.07	5131.68	6532.11	8586.03	8652.03	7217.42	12961.9	8395.31	12777.1	14337.3	6852.9	6430.69	7472.2	7942.21	5414.9	6243.92	4179.46	3359.65
1.17021	8061.68	7390.11	10520.8	7983.7	5406.33	10047.6	8572.87	7361.59	6077.54	6736.36	2454.95	9223.77	4142.87	9019.95	6739.63	13056.4	6913.7	5358.53	6233.94	4603.19	3700.64	7777.09	2625.54	3540.94	3774.39	4761.96	3312.29	5458.41	4291.3	5714.97	5161.65	6539.32	8577.62	8658.64	7241.36	12938.8	8365.22	12783	14319.2	6859.01	6412.7	7466.54	7935.4	5422.27	6297.85	4206.54	3369.39
1.17829	8085.48	7407.76	10551.1	7981.36	5425.45	10102.2	8585.22	7359.04	6097.84	6758.43	2460.41	9265.13	4155.25	9022.42	6741.75	13078.6	6957.78	5375.8	6248.73	4617.57	3707.24	7765.15	2627.82	3545.18	3786.98	4786.26	3320.4	5478.23	4320.2	5732.39	5196.63	6557.42	8597.31	8672.23	7258.53	12908.9	8335.68	12769.7	14298.5	6870.47	6421.3	7463.11	7939.32	5436.51	6330.38	4228.12	3379.4
1.18637	8100.79	7434.66	10585	8001.65	5439.86	10148	8602.06	7368.85	6114.55	6774.32	2465.88	9315.88	4165.54	9038.2	6761.24	13095.3	6980.08	5401.46	6259.71	4635.03	3710.89	7763.33	2632.27	3552.31	3797.67	4801.96	3325.56	5509.32	4347.71	5754.36	5217.35	6569.97	8618.91	8691.87	7278.08	12895.7	8330.51	12786.9	14322.2	6858.24	6412.45	7469.23	7956.02	5449.31	6358.29	4250.06	3387.05
1.19443	8134.03	7453.27	10617.5	8033.22	5457.27	10191.4	8609.54	7349.83	6131.12	6791.33	2469.47	9344.21	4178.56	9050.31	6775.67	13116.8	7020.03	5415.4	6270.02	4658.16	3716.18	7762.22	2637.17	3559.14	3807.37	4819.78	3331.98	5544.08	4375.05	5784.35	5242.91	6578.29	8624.14	8697.4	7282.28	12838	8329.19	12785.2	14348.2	6858.06	6424.38	7500	7967.58	5465.59	6399.83	4273.76	3396.58
1.20252	8167.72	7468.01	10650.3	8034.62	5466.09	10213	8620.42	7323.82	6142.75	6812.52	2474.54	9384.55	4192.37	9078.63	6783.85	13153	7045.34	5425.85	6286.03	4680.61	3723.46	7746.86	2640.18	3565.07	3809.54	4840.64	3338.17	5545.36	4401.01	5790.57	5264.85	6588.09	8633.21	8711.87	7294.15	12817.3	8358.49	12799	14379.3	6864.79	6428.1	7494.95	7949.25	5481.38	6429.23	4299.05	3403.5
1.21057	8183.76	7499.28	10671.6	8057.21	5477.28	10258.3	8614.63	7306.4	6152.37	6822.73	2479.23	9414	4199.35	9115.48	6774.32	13150.3	7081.81	5436.34	6309.96	4703.74	3727.09	7763.29	2644.56	3570.85	3812.87	4862.2	3343.36	5574.31	4424.96	5801.57	5294.63	6601.81	8631.95	8714.85	7331.66	12810.7	8349.38	12798.3	14398.9	6865.63	6428.36	7498.98	7978.11	5496.35	6476.5	4321.67	3413.36
1.21864	8207.92	7536.32	10698.1	8103.57	5494.38	10297.8	8634.11	7313.94	6159.33	6836.47	2483.65	9450.75	4209.07	9145.43	6786.32	13172.2	7125.42	5453.84	6327.41	4723.64	3734.46	7741.76	2648.03	3578.43	3828.91	4891.19	3351.91	5597.59	4452.75	5833.7	5323.78	6603.94	8635.83	8724.92	7351.82	12825.8	8367.27	12828.5	14406.4	6833.87	6445.27	7520.38	7981.26	5504.84	6519.92	4341.41	3424.6
1.2267	8225.93	7552.38	10722.6	8120.81	5505.36	10323.1	8677.12	7313.85	6174.02	6858.87	2488.21	9468.35	4220.33	9175.46	6785.68	13167.4	7172.37	5469.97	6345.17	4746.76	3741.58	7718.69	2651.76	3587.67	3836.81	4910.71	3357.4	5640.04	4476.82	5863.36	5348.18	6618.63	8645.02	8732.24	7364.29	12806.8	8373.84	12846.8	14423.5	6823.42	6448.31	7516.21	8028.69	5513.45	6547.81	4354.56	3434.4
1.23487	8252.79	7565.86	10750.2	8152.12	5522.68	10355.3	8699.58	7313.52	6194.87	6871.17	2492.9	9520.72	4229.9	9200.28	6791.53	13220.3	7195.43	5475.63	6351.45	4759.99	3749.17	7716.06	2655.23	3596.75	3846.93	4934.4	3363.96	5673.11	4496.65	5880.57	5362.24	6615.19	8652.91	8746.45	7374	12774.4	8347.66	12862.8	14403	6834.53	6453	7523.83	8025.04	5527.49	6588.08	4370.96	3438.94
1.24293	8276.23	7582.51	10788.5	8168.38	5546.86	10401.3	8711.86	7318.6	6221.91	6885.95	2495.99	9556.46	4238.3	9235.69	6788.05	13247.1	7195.75	5496.3	6355.36	4774.95	3752.72	7716.11	2661.27	3605.94	3856.99	4956.36	3366.75	5680.58	4521.7	5916.97	5387.68	6609.45	8652.11	8774.02	7376.44	12768.9	8338.1	12874.9	14395.8	6835.94	6451.99	7532.87	8031.11	5539.63	6607.49	4394.91	3448.28
1.251	8292.8	7584.82	10847.1	8177.89	5574.24	10420.5	8728.1	7305.73	6234.68	6897.82	2501.2	9584.81	4249.12	9258.2	6799.97	13294	7214.98	5514.38	6365.78	4802.45	3761.04	7719.13	2665.26	3613.62	3866.32	4983.17	3372.44	5706.67	4544.27	5924.3	5409.93	6615.82	8685.66	8798.2	7391.34	12763.3	8334.2	12920.9	14416.3	6818.95	6431.28	7543.19	8033.24	5552.03	6621.06	4405.2	3460.1
1.25907	8309.98	7593.03	10914.9	8202.41	5597.79	10430.1	8753.28	7300.69	6243.95	6898.67	2505.36	9613.78	4260.79	9301.99	6815.29	13300.5	7237.52	5532.11	6372.86	4819.32	3766.97	7722.14	2667.69	3622.67	3878.81	5015.61	3376.31	5705.99	4563.62	5939.03	5414.75	6613.18	8713.53	8824.61	7406.44	12783.5	8330.32	12934.2	14398.1	6818.51	6452.69	7527.53	8056.68	5554.16	6639.09	4415.68	3468.63
1.26715	8319.58	7597.64	10940.9	8236.23	5621.42	10467.6	8759.81	7293.51	6253.49	6905.68	2508.31	9648.14	4266.41	9318.23	6837.16	13326.6	7255.42	5554.98	6404.68	4831.98	3773.87	7747.56	2672.09	3630.29	3887.77	5038.83	3380.34	5723.13	4594.29	5954.82	5433.51	6627.88	8742.65	8848.02	7413.71	12780.6	8334.68	12981.3	14400.9	6810.61	6477.27	7532.46	8047.71	5558.02	6658.66	4431.49	3476.18
1.2752	8345.26	7631.41	10973.8	8267.43	5651.28	10528.4	8785.57	7288.19	6257.43	6946.41	2513.42	9670.64	4276.48	9350.77	6841.48	13307.8	7280.98	5580.13	6431.93	4843.73	3780.97	7764.09	2676.68	3641.69	3896.09	5053.89	3384.45	5742.59	4616.32	5985.46	5456.58	6631.32	8771.44	8855.41	7429.79	12784.9	8314.23	12990	14422.2	6813.06	6480.36	7531.38	8062.95	5567.2	6700.25	4456.94	3483
1.28327	8362.92	7638.24	11006.2	8308.24	5676.52	10539	8793.59	7255.64	6269.77	6965.71	2518.54	9701.49	4288.11	9379.65	6841.34	13314.2	7321.88	5602.48	6437.54	4856.43	3785.49	7781.76	2681.94	3650.76	3908.17	5068.65	3390.97	5754.59	4643.32	6019.39	5458.57	6641.95	8796.62	8901.14	7447.93	12741.9	8322.53	13020.8	14430.9	6804.85	6496.62	7539.14	8074.48	5576.76	6755.3	4478	3490
1.29135	8379.78	7646.16	11027	8318.7	5701.09	10540.3	8805.34	7241.95	6282	6977.49	2524.86	9711.75	4297.71	9399.46	6853.68	13317.3	7342.03	5616.07	6437.81	4861.89	3790.32	7783.97	2688.13	3660.22	3919.4	5081.04	3394.82	5773.25	4662.93	6045.71	5475.25	6651.61	8808.81	8919.81	7473.56	12758.7	8343.01	13055.3	14446.5	6788.08	6477.41	7534.27	8095.06	5583.35	6811.02	4508.43	3499.08
1.29943	8406.31	7661.26	11049.7	8336.55	5727.82	10553.5	8815.9	7237.33	6284.97	6972.87	2530.36	9747.2	4310.65	9418.26	6868.9	13312	7370.38	5633.23	6438.14	4873.01	3798.38	7796.6	2692.14	3668.86	3923.92	5106.32	3397.2	5782.97	4685.71	6090.51	5491.82	6660.4	8828.07	8940.82	7469.33	12762.4	8343.86	13077.2	14461	6782.14	6483.65	7536.62	8119.78	5590.22	6823.84	4526.1	3504.22
1.3075	8423.37	7678.89	11058.1	8380.4	5752.57	10576.3	8810.73	7205.97	6294.91	6997.86	2534.14	9769.27	4322.58	9437.02	6845.26	13350.8	7402.33	5657.9	6449.63	4891.14	3805.8	7803.02	2699.27	3675.37	3930.63	5123.13	3403.01	5820.27	4702.64	6116.44	5520.95	6693.5	8859.76	8965.44	7485.62	12750.8	8349.96	13114.8	14482.5	6776.05	6501.09	7523.82	8130.3	5598.67	6862.74	4543.31	3512.68
1.31558	8447.84	7689.65	11108.4	8414.84	5764.05	10617.6	8832.49	7182.73	6292.81	7019.7	2540.75	9802.09	4330.5	9453.42	6864.69	13375.2	7428.41	5682.33	6465.05	4909.63	3812.19	7797.99	2704.41	3687.35	3935.38	5138.51	3406.11	5851.06	4718.26	6150.32	5560.86	6704.68	8895.35	8980.77	7489.43	12752.1	8355.17	13107.1	14490.6	6760.81	6518.07	7526.06	8144.06	5612.54	6901.09	4557.56	3523.23
1.32362	8468.45	7708.18	11136.6	8437.41	5785.1	10650.2	8852.75	7167.65	6295.07	7015.21	2545.73	9818.96	4342.16	9476.2	6868.44	13370.8	7472.53	5712	6466.49	4934.44	3816.72	7818.55	2708.3	3699.59	3937.03	5154.19	3408.61	5868.9	4734.3	6170.34	5589.81	6724.52	8920.26	8997.1	7524.73	12726.4	8368.25	13124.5	14487.6	6743.76	6523.48	7528.6	8154.1	5626.05	6952.59	4582.46	3534.63
1.3317	8496.66	7726.67	11172.2	8432.22	5813.91	10683.8	8849.01	7164.85	6301.12	7035.65	2551.55	9845.44	4351	9491.18	6875.11	13384.2	7522.09	5736.27	6472.92	4956.15	3822.12	7835.18	2710.59	3708.33	3947.11	5167.51	3414.79	5885.09	4757.26	6190.54	5616.91	6738.66	8909.84	9031.62	7548.51	12731	8392.25	13157.7	14505.5	6730.76	6539.69	7552.7	8177.49	5640.42	6980.31	4606.58	3543.34
1.33979	8530.06	7735.79	11193.5	8451.97	5831.06	10698	8866.57	7173.47	6310.79	7048.92	2556.14	9864.43	4364.26	9505.6	6868.68	13398.2	7558.44	5754.75	6476.01	4972.66	3826.92	7838.56	2711.89	3719.59	3952.59	5198.04	3417.81	5919.06	4778.39	6212.33	5641.11	6750.86	8934.35	9049.98	7563.63	12694.1	8405.84	13154.7	14553.3	6725.61	6551.01	7543.78	8183.04	5648.76	7017.76	4626.01	3553.91
1.34786	8541.27	7754.2	11205.4	8489.69	5852.65	10755.7	8882.26	7157.45	6322.88	7068.1	2560.6	9877.25	4383.33	9523.2	6874.28	13427.6	7596.44	5775.09	6507.37	4983.34	3833.96	7838.6	2717.38	3729.27	3959.25	5206.16	3424.88	5943.98	4801.85	6227.88	5657.69	6759	8943.2	9078.79	7581.36	12699.3	8409.3	13192	14532	6726.44	6563.82	7535.89	8216.81	5657.09	7021.56	4647.91	3561.24
1.35593	8561.77	7761.58	11216.4	8507.19	5874.83	10791	8909.83	7143.65	6339.56	7087.96	2566.01	9903.86	4398.66	9551.44	6890.97	13431	7619.74	5791.14	6513.31	5007.27	3837.01	7844.82	2720.48	3737.88	3967.07	5236.02	3427.08	5957.8	4825.88	6232.31	5677.84	6762.25	8947.64	9099.91	7591.54	12681.2	8411.96	13214.2	14537.1	6719.62	6551.82	7519.48	8220.22	5653.08	7080.58	4668.28	3570.08
1.36399	8588.28	7758.61	11220.2	8510.26	5899.12	10835.3	8943.07	7147.67	6361.57	7111.05	2572.39	9912.41	4419.88	9559.29	6901.22	13427.3	7647.34	5809.09	6537.88	5034.98	3842.86	7851.83	2724.56	3746.81	3976.86	5253.76	3431.79	5964.17	4843.31	6254.11	5695.15	6775.03	8964.97	9098.68	7597.09	12689.7	8421.11	13216.3	14517.3	6716.12	6568.99	7507.88	8217.73	5665.41	7119.69	4689.55	3577.26
1.37203	8610.67	7772.68	11275.8	8499.2	5919.58	10891.2	8974.52	7159.75	6378.4	7137.38	2577.16	9926.85	4436.54	9579.91	6908.78	13410.1	7676.33	5826.36	6574.49	5047.67	3846.77	7836.5	2729.9	3755.86	3987.67	5269.39	3440.18	5988.72	4865.04	6272.87	5725.34	6794.54	8995.14	9114.43	7622.41	12714.2	8454.42	13220.1	14529.2	6707.74	6589.17	7504.9	8236.12	5672.34	7157.66	4703.63	3587.3
1.38011	8625.45	7803.73	11301.2	8532.06	5946.3	10963.5	9002.98	7160.55	6388	7160.47	2584.38	9929.7	4452.16	9586.56	6906.09	13434.2	7695.79	5846.99	6597.12	5067.6	3851.85	7830.73	2734.93	3762.28	3998.09	5281.48	3447.25	6017.76	4883.12	6270.58	5769.36	6815.63	8995.86	9131.86	7639.72	12716.8	8480.73	13256.2	14526.3	6686.25	6599.61	7497.89	8222.98	5673.88	7190.42	4724.42	3596.49
1.38822	8652.55	7824.23	11317.6	8524.84	5958.14	11017	9017.84	7154.37	6402.7	7172.46	2591.22	9958.01	4458.06	9596.57	6926.63	13437.9	7731.3	5856.29	6597.89	5084.8	3858.38	7847.24	2740.86	3771.83	4010.27	5294.61	3451	6041.75	4903.28	6297.31	5793.46	6832.04	8998.82	9151.86	7651.09	12705.6	8499.17	13259.6	14539	6647.47	6610.65	7489.44	8226.51	5673.2	7203.09	4729.87	3599.54
1.39625	8688.61	7831.11	11361.4	8522.87	5971.5	11045	9037.95	7161.76	6396.46	7197.6	2598.32	9982.72	4470.97	9611.54	6939.92	13480.8	7780.84	5870.42	6605.58	5115.03	3862.57	7849.12	2747.47	3782.7	4022.15	5308.56	3457.27	6066.6	4924.17	6301.36	5810.02	6840.22	9027.19	9157.83	7685.83	12710.5	8492.97	13276.9	14622.5	6615.43	6623.25	7486.57	8236.73	5687.63	7218.24	4739.4	3610.06
1.40431	8711.28	7857.46	11402.7	8521.73	5990.88	11086.1	9047.45	7162.47	6400.28	7200.87	2602.83	10017.3	4484.12	9627.63	6957.86	13508.2	7806.58	5897.6	6636.47	5138.15	3865.69	7862.48	2750.61	3790.07	4034.5	5316.63	3462.59	6089.4	4938.48	6339.61	5828.94	6861.18	9045.53	9171.46	7695.74	12703.4	8525.87	13296.6	14667.3	6593.16	6639.6	7476.32	8238.74	5701.89	7242.42	4762.75	3614.08
1.41231	8734.25	7899.19	11427.9	8536.69	6004.12	11136.2	9071.68	7169.36	6411.13	7232	2609.79	10039.4	4504.44	9655.73	6964.4	13541.4	7824.52	5917.22	6658.28	5168.08	3868.4	7887.27	2755.95	3791.92	4048.22	5322.12	3464.88	6097.73	4956.3	6368.71	5853.47	6875.36	9060.79	9203.92	7716.66	12699.4	8532.04	13316	14717.3	6575.57	6641.56	7471.55	8256.25	5719.14	7285.7	4786.85	3618.27
1.42054	8759.03	7906.46	11454.1	8571.54	6022.92	11168.4	9082.55	7175.64	6425.52	7244.11	2615.95	10059.4	4522.05	9693.96	6970.45	13573.8	7843.57	5931.89	6685.79	5187.94	3869.89	7909.95	2760.95	3798.21	4054.38	5339.8	3471.01	6104.29	4977.05	6408.38	5862.61	6892	9053.61	9226.53	7752.4	12694.9	8555.35	13334.5	14728.8	6575.61	6656.02	7468.59	8288.29	5727.15	7283.55	4799.58	3625.63
1.42853	8782.67	7911.5	11475.1	8544.67	6042.8	11192.6	9105.33	7178.81	6450.56	7258.36	2620.73	10061.9	4538.77	9717.15	6989.96	13589.1	7866.17	5954.7	6695.81	5209.52	3873.79	7920.59	2767.05	3805.81	4065.36	5353.45	3474.33	6121.52	4995.84	6416.16	5884.11	6911.67	9071.31	9240.56	7761	12697.6	8554.95	13358.3	14746.8	6555.01	6637.11	7486.57	8285.24	5744.58	7282.41	4813.04	3635.01
1.43652	8819.9	7918.52	11490.4	8561.57	6066.62	11199	9117.89	7157.12	6459.71	7286.42	2625.24	10058.8	4554.46	9729.16	7003.37	13639.6	7891.64	5978.12	6710.51	5221.55	3877.67	7929.07	2775.1	3812.32	4071.53	5364.87	3484.54	6129.22	5014.75	6421.3	5900.47	6931.12	9093.07	9266.08	7791.75	12694.3	8554.09	13367.5	14767.1	6551.92	6634.84	7490.88	8283.52	5757.29	7270.05	4830.06	3641.8
1.44473	8844.2	7922.16	11507.3	8584.63	6095.13	11211.5	9139.86	7128.34	6465.59	7296.12	2629.76	10081	4569.83	9744.25	7012.69	13660.2	7939.58	6010.36	6723.1	5253.46	3880.37	7959.4	2781	3820.79	4081.03	5373.08	3488.97	6155.72	5038.51	6451.49	5907.32	6945.32	9080.71	9259.31	7815.66	12680.2	8560.7	13364.8	14766.4	6568.46	6638.81	7511.08	8289.51	5769.46	7290.47	4843.59	3652.49
1.45276	8877.84	7928.65	11556.1	8581.95	6114.1	11231	9165.8	7136.99	6467.14	7327.42	2634.97	10102.3	4581.71	9760.45	7019.17	13680.6	7955.93	6039.17	6730.08	5273.89	3884.55	7972.04	2787.52	3826.38	4083.48	5386.58	3496.82	6183.51	5071.01	6467.51	5935.32	6948.69	9088.19	9262.46	7823.74	12634.4	8568.61	13352.6	14793.8	6579.24	6633.08	7511.7	8304.68	5780.39	7326.37	4858.56	3657.7
1.46079	8917.73	7940.7	11581.3	8609.99	6117.49	11257.4	9184.35	7156.13	6477.39	7350.51	2640.42	10151.2	4599.79	9777.2	7029.64	13726.7	7983.51	6075.85	6747.64	5290.24	3890.17	7989.24	2792.72	3833.48	4092.36	5400.41	3503.28	6203.24	5096.91	6475.65	5952.76	6959.74	9088.6	9286.93	7832.32	12635.4	8584.03	13363.3	14828	6584	6632.97	7532.41	8275.53	5789.99	7366.01	4867.14	3665.23
1.46873	8946.06	7973.59	11629.3	8624.34	6145.22	11269.6	9213.99	7140.46	6493.75	7352.59	2648.52	10169.6	4618.5	9774.63	7022.19	13742.5	8006.4	6102.62	6746.07	5326.99	3895.99	8003.31	2795.15	3842	4101.15	5416.49	3508.22	6222.29	5124.49	6513.23	5985.09	6978.72	9101.22	9310.19	7845.98	12651.1	8600.29	13349.8	14903.5	6599.49	6639.97	7533.92	8304.68	5802.23	7409.13	4881.81	3672.46
1.47672	8984.29	7995.8	11693.8	8669.97	6168.3	11326.7	9221.71	7144.29	6497.43	7376.75	2654.69	10206.3	4636.08	9796.83	7035.94	13753.6	8036.23	6117.81	6743.69	5345.84	3900.6	8010.71	2797.31	3852.79	4105.82	5440.91	3514.37	6240.97	5141.07	6524.55	6001.67	6993.21	9117.03	9325.62	7862.35	12676.1	8606.05	13351.1	14938.6	6632.32	6636.25	7532.24	8317.63	5818.77	7447.19	4891.87	3683.76
1.4847	9015.33	8007.96	11700.5	8657.08	6195.86	11359.6	9223.84	7138.58	6512.37	7371.18	2661.85	10224.9	4654.63	9831.91	7056.17	13749.1	8077.21	6140.85	6757.26	5358.98	3901.65	8019.18	2802.92	3859.76	4111.06	5460.66	3521.64	6256.69	5169.07	6537.23	6043.89	7018.89	9143.07	9337.96	7873.03	12658.2	8636.91	13346.8	14945.4	6627.55	6629.54	7521.84	8336.37	5830.65	7473.53	4893.34	3692.03
1.4927	9047.71	8021.45	11734.7	8684.79	6215.68	11409.6	9225.44	7164.04	6513.91	7402.17	2668.03	10240.6	4667.54	9853.22	7056.41	13752.5	8104.59	6161.91	6773.79	5375.84	3903.29	7996.01	2805.78	3867.93	4112.64	5481.8	3524.66	6270.76	5204.92	6583.56	6071.34	7018.79	9154.99	9349.28	7876.88	12671.5	8660.31	13354.6	14991.1	6628.66	6629.54	7521.39	8361.75	5841.68	7489.08	4899.74	3699.58
1.50066	9092.5	8064.84	11749	8703.44	6225.58	11425.6	9239.02	7181.9	6537.58	7428.89	2670.6	10279.1	4674.89	9877.73	7049.71	13758.8	8132.45	6177.92	6782.23	5405.22	3906.13	8014.21	2810.15	3874.69	4118.51	5489.89	3527.5	6292.37	5238.14	6620.39	6094.69	7020.6	9150.7	9352.6	7886.78	12685.7	8673.97	13383.8	15021.9	6638.47	6638.07	7503.13	8372.08	5854.85	7532.73	4916.51	3713.52
1.50868	9144.98	8086.38	11771	8712.73	6244.74	11466.1	9244.4	7199.4	6551.83	7437.7	2674.12	10310	4686.44	9901.74	7043.74	13754.2	8159.75	6204.58	6805.75	5416.94	3907.48	8034.48	2814.39	3883.24	4122.79	5512.85	3537.52	6329.46	5253.49	6627.29	6114.52	7043.13	9144.03	9352.64	7904.93	12657.2	8691.2	13392.6	15036.5	6664.84	6645.1	7506.68	8391.49	5860.36	7541.76	4933.05	3724
1.51667	9171.5	8115.92	11816.5	8732.23	6270.39	11507.2	9278.26	7206.33	6557.32	7452.06	2679.53	10328.6	4691.91	9934.75	7045.86	13776.2	8174.74	6226.78	6823.12	5415.63	3912.82	8053.79	2818.76	3887.45	4135.65	5522.69	3542.26	6347.94	5277.13	6647.04	6115.68	7064.72	9143.86	9354.43	7925.63	12668.6	8701.37	13369.9	15067.1	6693.66	6643.17	7522.28	8386.59	5870.43	7579.68	4957.55	3731.71
1.52464	9200.77	8109.86	11858.9	8731.22	6292.88	11534.5	9302.8	7235.95	6557.77	7462.32	2685.91	10351.6	4706.25	9943.17	7058.05	13819.5	8186.79	6249.84	6841.2	5444.04	3913.85	8060.28	2822.65	3893.02	4151.12	5522.87	3547.24	6390.02	5297.46	6681.95	6121.87	7076.51	9159.17	9365.81	7941.84	12724.7	8715.49	13360.7	15087.8	6710.76	6647	7517.84	8410.34	5878.19	7591	4957.91	3734.04
1.5326	9213.05	8117.65	11901	8732.39	6321.56	11585.2	9322.22	7241.05	6557.14	7483.06	2693.76	10368	4721.5	9951.89	7057.95	13835.8	8196.3	6254.84	6855.54	5471.8	3917.28	8067.84	2829.2	3903.09	4160.89	5541.01	3556.71	6415.11	5312.31	6679.55	6136.52	7091.01	9153.37	9373.49	7971.05	12765	8724.34	13357.1	15102.5	6718.87	6650.69	7532.71	8408.32	5883.9	7619.72	4970.12	3739.72
1.54058	9244.32	8120.54	11930.2	8742.66	6341.97	11643.3	9331.28	7235.67	6565.71	7486.08	2699.04	10390.2	4732.63	9946.77	7073.75	13853.7	8212.48	6273.47	6869.32	5497.78	3921.14	8060.95	2833.41	3909.87	4172.7	5547.23	3558.98	6437.47	5327.56	6700.53	6164.27	7081.76	9153.18	9367.12	7979.09	12754.3	8723.81	13356.8	15062.1	6711.8	6660.08	7555.95	8417.55	5889.87	7631.8	4983.42	3745.11
1.54856	9271.24	8098.32	11969.9	8730.52	6357.38	11674	9348.56	7227.87	6559.42	7489.38	2705.48	10429.2	4745.96	9950.48	7067.67	13851.8	8233.49	6296.94	6883.13	5518.03	3925.32	8079.28	2839.92	3917.7	4180.92	5552.27	3566.84	6453.8	5342.93	6729.3	6188.31	7100.67	9180.46	9347.73	7995.46	12777.3	8732.54	13352.1	15061	6731.62	6662.55	7568.13	8418.18	5900.9	7690.06	5006.49	3752.55
1.55654	9304.75	8095.38	11997	8765.37	6374.33	11695	9356.67	7207.61	6562.62	7492.18	2711.98	10453.7	4756.86	9959.39	7081.84	13863.7	8242.58	6318.39	6899.55	5544.91	3928.86	8070.63	2844.53	3920.72	4193.45	5565.71	3577.32	6478.08	5355.03	6749.63	6186.28	7100.31	9196.82	9333.32	8031.1	12760.8	8736.99	13376.6	15052.6	6750.26	6669.85	7574.86	8425.45	5909.8	7709.28	5028.2	3761.16
1.56454	9339.05	8104.07	12018.1	8775.26	6402.62	11745.6	9379.57	7197.92	6574.78	7496.11	2717.48	10469.2	4768.3	9983.55	7079.79	13852.9	8273.94	6347.71	6931.13	5572.77	3935.28	8087.19	2849.94	3928.72	4204.92	5590.1	3583.31	6501.86	5366.58	6782.81	6179.33	7096.9	9229.22	9342.39	8050.23	12781.6	8750.68	13405	15049.7	6777.32	6669.85	7590.08	8438.53	5915.6	7714.31	5036.16	3769.95
1.57256	9368.86	8116.99	12027.7	8806.5	6428.27	11775.2	9408.39	7210.67	6578.55	7522.95	2724.26	10486.7	4786.59	10015.1	7101.34	13883.6	8309.35	6367.37	6941.2	5608.56	3937.48	8102.51	2854.85	3935.14	4213.74	5594.39	3587.4	6534.73	5387.16	6821.86	6178.04	7105.54	9245.53	9353.7	8062.25	12779.7	8759.07	13405.9	15034.9	6768.45	6680.93	7597.22	8435.79	5923.34	7736.93	5044.15	3774.78
1.58055	9386.94	8118.78	12055.8	8807.62	6452.28	11814.5	9416.17	7200.52	6577.52	7529.34	2731.75	10481.9	4797.61	10013.2	7114.2	13888.2	8333.52	6388.1	6950.63	5629.83	3940.48	8123.85	2858.88	3940.23	4220.89	5604.1	3590.77	6569.01	5406.02	6828.22	6186.46	7119.15	9268.74	9375.44	8065.6	12757.2	8768.81	13404.9	15034.3	6769.18	6680.64	7598.13	8445.03	5933.34	7751.49	5063.74	3786.48
1.58852	9422.01	8115.5	12081	8835.6	6473.16	11863.4	9424.38	7207.49	6585.22	7549	2738.76	10498.8	4810.84	10019	7120.91	13878.7	8372.75	6415.2	6957.81	5664.94	3943.27	8137.24	2864.42	3946.4	4231.32	5620	3598.13	6586.57	5432.34	6864.88	6202.65	7129.12	9261.91	9402.66	8117.46	12785.7	8792.29	13416.4	15060.9	6776.7	6692.55	7593.61	8422.65	5940.84	7755.72	5087.8	3796.45
1.59652	9461.06	8101.03	12104.5	8847.32	6513.55	11915.9	9435.33	7215.17	6590.51	7573.78	2743.95	10487.2	4817.3	10032.1	7135.29	13903	8422.84	6437.35	6958.44	5697.43	3947.02	8145.66	2869.2	3954.21	4249.73	5626.75	3605.81	6601.34	5454.73	6894.36	6228.4	7146.07	9304.02	9402.62	8136.48	12807.6	8803.37	13424.6	15039.3	6779.45	6710.95	7600.41	8403.21	5944.14	7773.58	5104.57	3809.66
1.6045	9486.55	8119.05	12128.7	8879.71	6536.2	11986.5	9433.46	7244.72	6587.38	7580.83	2750	10503.9	4831.06	10038.2	7145.99	13927.6	8432.25	6462.17	6977.02	5713.44	3953.24	8125.36	2875.05	3961.71	4258.81	5643.39	3613.48	6635.42	5482.73	6933.03	6258.39	7159.42	9333.96	9418.06	8155.07	12812.9	8804.27	13435.5	15031.4	6780.66	6722.31	7611.58	8398.6	5953.98	7788.85	5121.34	3818.49
1.6125	9527.81	8139.75	12135.7	8896.98	6554.49	12032.4	9428.15	7253.24	6581.7	7607.93	2757.34	10546.6	4845.95	10047.9	7153.12	13932	8430.5	6476.94	6988.52	5738.92	3957.99	8120.79	2880.9	3967.67	4267.17	5669.09	3618.77	6649.46	5495.59	6944.84	6294.56	7169	9349.81	9429.44	8164.69	12790.8	8845.02	13419.2	15058.9	6797.2	6718.95	7628.43	8397.67	5960.37	7798.96	5150.16	3822.63
1.62049	9558.05	8149.84	12149.9	8909.68	6580.14	12073.6	9418.64	7256.2	6591.3	7625.9	2763.86	10580	4860.34	10088.2	7181.21	13958.3	8451.73	6499.63	7022.26	5772.81	3963.79	8107.3	2885.15	3970.79	4276.82	5674.3	3626.05	6673.71	5516.08	6967.41	6310.03	7179.56	9397.61	9435.76	8179.18	12806.7	8885.79	13434.5	15066.5	6807.1	6725.27	7629.09	8377.02	5960.39	7835.63	5154.5	3831.59
1.62854	9579.17	8165.65	12190	8948.18	6614.49	12107.1	9409.06	7240.64	6596.5	7621.58	2768.84	10598.8	4877.4	10108.6	7199.62	13972	8473.21	6525.7	7046.11	5814.45	3968.83	8111.5	2888.34	3977.27	4290.28	5696.23	3631.7	6686.94	5532.96	6996.17	6342	7191.52	9409.22	9467.1	8233.56	12822.6	8888.02	13432.8	15056	6801.26	6740.8	7625.24	8370.39	5956.28	7844.22	5176.11	3840.72
1.63653	9615.94	8184.6	12198.5	8977.31	6630.77	12162.8	9423.6	7233.9	6601.01	7620.12	2773.47	10648.5	4890.13	10136.7	7218.17	14002.6	8474.52	6534.45	7071.51	5840.2	3976.26	8132.45	2891.96	3983.41	4298.21	5707.05	3638.69	6726.05	5548.07	6980.67	6377.62	7206.89	9434.91	9475.71	8267.87	12873.7	8900.71	13444.2	15069.9	6801.74	6744.39	7631.53	8368.28	5968.5	7871.19	5192.19	3848.99
1.64453	9666.98	8206.34	12209.9	8997.23	6645.11	12197.3	9417.81	7264	6601.01	7650.48	2780.78	10676.8	4901.32	10154.9	7223.74	14002.5	8501.21	6561.89	7093.85	5863.53	3983.55	8140.9	2897.58	3990.96	4311.66	5718.19	3646.99	6743.48	5572.16	6981	6415.2	7207.78	9460.13	9498.47	8296.09	12868.5	8901.07	13438.6	15055.3	6816.74	6736.15	7634.13	8363.81	5969.13	7896.11	5194.04	3855.78
1.6525	9697.82	8215.71	12205.7	9019.75	6670.65	12214.8	9437.13	7261.68	6603.61	7670.8	2787.43	10720.8	4912.36	10179.2	7240.92	14003.5	8537.3	6587.46	7121.43	5874.4	3988.93	8139.44	2902.74	3996.17	4319.15	5733.38	3655.19	6768.25	5593.55	7006.52	6471.31	7223.36	9466.78	9498.48	8314.63	12850.6	8900.86	13448.5	15059.2	6799.71	6734.41	7637.64	8385.51	5968.5	7918.84	5210.95	3861.97
1.6605	9725.88	8221.29	12224.9	9017.13	6701.05	12248.5	9415.92	7271.62	6600.91	7681.34	2792.38	10740.4	4920.42	10200.2	7256.15	14006.5	8558.38	6618.62	7137.14	5866.77	3992.5	8142.76	2907.87	4003.57	4328.38	5748.96	3661.43	6805.5	5612.55	7022.59	6496.68	7227.93	9483	9523.51	8363.89	12850.2	8881.6	13466.6	15058	6802.6	6733.81	7641.97	8407.86	5971.65	7949.85	5225.64	3873.2
1.66849	9765.08	8230.1	12260.2	9021.7	6726.06	12260.3	9420.99	7254.31	6612.1	7689.65	2797.75	10765.5	4927.53	10209.1	7275.7	14027.9	8585.75	6650.66	7150	5900.83	3997.32	8160.82	2914.61	4011.25	4335.76	5765.6	3665.23	6812.91	5647.09	7070.46	6539.96	7242.83	9485.57	9528.48	8402.45	12858.9	8880.76	13462.4	15047.4	6783.15	6723.1	7656.12	8430.09	5970.11	7950.88	5219.09	3883.27
1.67648	9788.29	8239.06	12274.8	9048.62	6769.28	12277	9439.57	7247.45	6624.82	7696.74	2802.85	10787.9	4940.05	10209.6	7267.87	14055	8627.59	6672.51	7185.54	5918.69	4002.45	8160.98	2918.81	4018.72	4346.14	5791.87	3668.92	6836.06	5669.82	7091.68	6578.63	7243.8	9485.12	9548.07	8423.42	12854.2	8897.13	13467.6	15031.7	6786.47	6714.82	7646.7	8440.71	5969.9	7966.6	5220.24	3894.82
1.68448	9844.29	8266.48	12274.6	9081.74	6796.21	12314.9	9461.97	7232.34	6640.93	7726.04	2808.37	10823.6	4950.17	10215.7	7266.52	14087.6	8660.44	6705.35	7214.47	5932.47	4007.35	8155.24	2924.62	4026.12	4348.37	5804.3	3676.73	6849.4	5685.39	7120.03	6608.03	7243.82	9502.79	9555.78	8465.12	12830.6	8891.31	13476.9	15029.4	6785.66	6716.16	7644.37	8426.37	5960.2	7985.22	5233.54	3899.59
1.69244	9874.4	8296.92	12278	9067.48	6819.36	12328.8	9459.7	7220.13	6643.49	7746.89	2815.55	10840.3	4965.31	10232	7271.38	14097.4	8695.85	6723.62	7226.68	5954.64	4010.43	8148.97	2928.51	4034.75	4358.66	5828.4	3682.38	6872.6	5706.84	7137.46	6629.1	7252.52	9516.54	9548.5	8493.61	12836.3	8880.99	13492.6	14986	6774.17	6719.21	7661.72	8446.1	5959.99	8029.14	5249.4	3907.44
1.70043	9888.38	8307.54	12288.5	9088.77	6847.79	12352.8	9452.95	7220.42	6642.21	7747.43	2824.95	10869.2	4976.39	10239.5	7289.03	14103.7	8714.72	6747.41	7239.87	5973.16	4015.93	8152.02	2933.81	4043.73	4360.42	5849.16	3687.53	6889.95	5728.89	7137.28	6648.55	7262.21	9536.78	9550.29	8503.27	12854.3	8873.83	13492.2	14987.6	6774.19	6717.3	7691.02	8443.04	5965.01	8043.3	5259.76	3915.13
1.70839	9891.21	8288.03	12294.1	9082.19	6877.95	12367.8	9453.69	7224.03	6650.62	7755.05	2830.28	10885	4991.2	10262.5	7298.69	14109.1	8751.22	6753.16	7275.64	6020.88	4018.31	8165.09	2938.35	4054.05	4367.98	5869.28	3692.88	6906.43	5749.78	7158.5	6668.6	7264.88	9533.93	9589.92	8544.71	12861.8	8858.16	13505.3	14988	6782.61	6734.73	7712.76	8455.5	5970.53	8093	5265.29	3921.67
1.71644	9924.77	8308.4	12318.9	9101.13	6903.62	12393.6	9477.58	7242.3	6665.42	7771.72	2837.66	10903	5003.42	10273.8	7290.95	14112.1	8769.82	6753.74	7283.65	6041.57	4022.33	8177.26	2945.45	4064.12	4379.58	5886.01	3696.5	6927.65	5766.74	7159.73	6664.92	7271.05	9540.63	9609.06	8557.92	12895	8840.45	13535.5	14981.4	6776.41	6728.6	7729.22	8480.25	5974.92	8115.02	5275.59	3931.59
1.72442	9972.21	8316.64	12350.5	9096.77	6931.85	12453.3	9496.69	7262.39	6662.57	7781.49	2844.5	10895.4	5018.25	10290.6	7288.69	14162.4	8801.16	6753.06	7290.42	6068.36	4025.21	8179.28	2948.23	4073.74	4394.92	5900.26	3700.24	6960.58	5781.14	7189.06	6668.26	7278.85	9548.99	9614.08	8556.67	12928.8	8847.86	13547.9	14941.3	6771.04	6752.65	7735.79	8504.36	5982.18	8105.4	5274.89	3942.03
1.73274	10011.8	8316.35	12380.7	9126.47	6969.11	12476.9	9491.54	7261.14	6667.38	7800.66	2852.1	10929.9	5036.3	10327.6	7304.56	14178.4	8814.43	6763.67	7298.54	6101.65	4029.2	8186.32	2952.99	4080.13	4403.5	5904.88	3704.73	6975.31	5785.17	7203.94	6673.96	7300.86	9546.11	9633.18	8571.63	12980.2	8856.17	13556	14935.7	6754.03	6773.67	7742.42	8528.51	5987.28	8112.98	5289.66	3948
1.74063	10049	8322.61	12399.6	9136.47	6974.47	12524.2	9519.47	7246.14	6679.12	7825.6	2859.4	10954.2	5044.23	10335.6	7311.29	14162.8	8820.12	6769.49	7317.01	6117.68	4032.66	8181.99	2956.21	4084.34	4415.01	5930.84	3711.13	6984.65	5807.71	7221.42	6681.2	7318.35	9552.37	9635.87	8583.53	13022.9	8858.82	13574.5	14932.8	6779.24	6768.55	7770.01	8514.79	5985.04	8126.43	5304.83	3955.73
1.74848	10080.8	8345.95	12407.3	9143.79	6999.89	12554.1	9545.87	7244.78	6686.53	7823.62	2866.16	10989.5	5059.84	10347.7	7306.47	14180.9	8838.67	6791.87	7325.92	6137.31	4035.81	8201.75	2959.35	4091.98	4432.46	5948.34	3714.82	6998.18	5816.91	7244.46	6682.15	7309.53	9561.67	9655.37	8551.57	13073.5	8852.62	13585.4	14903.4	6780.34	6779.96	7785.12	8505.94	5987.75	8189.21	5337.03	3961.83
1.75639	10107.3	8345.79	12417.4	9121.82	7036.62	12558	9581.23	7277.97	6700.45	7806.98	2873.05	11016.2	5070.43	10330	7295.65	14174.5	8858.8	6786.56	7343.47	6161.95	4035.57	8220.55	2957.81	4099.9	4441.31	5967.49	3723.39	7022.51	5828.35	7247.28	6685.54	7312.98	9569.23	9654.85	8534.11	13084.2	8873.9	13594.7	14893.8	6806.39	6789.94	7789.88	8501.46	5998.55	8209.26	5358.19	3970.95
1.7643	10149	8376.62	12423.7	9136.72	7069.17	12590.9	9594.45	7286.75	6700.01	7824.62	2880.97	11049.6	5079	10347.8	7304.89	14186.8	8869.84	6791.64	7357.14	6194.92	4036.84	8221.72	2960.31	4105.38	4453.15	5974.99	3728.55	7063.71	5836.36	7231.72	6712.3	7317.13	9581.61	9682.68	8542.98	13098.2	8902.96	13579.6	14868.6	6828.6	6783.6	7793.42	8499.9	6000.82	8223.38	5376	3981.59
1.77216	10162.4	8393.67	12417	9116.61	7086.53	12621.2	9628.68	7287.28	6700.78	7822.69	2887.47	11068.6	5084.09	10361.4	7304.21	14176.3	8896.56	6799.7	7363.36	6187.33	4034.58	8203.62	2963.78	4111.12	4469.07	6002.34	3734.47	7079.82	5867.56	7243.47	6720.63	7320.58	9589.18	9712.71	8540.51	13088	8917.54	13593.3	14817	6840.26	6778.65	7807.75	8475.18	6011.45	8234.23	5399.05	3985.31
1.78006	10174.4	8396.5	12430.9	9108.1	7112.58	12638.6	9652.11	7289.63	6708.8	7845.04	2894.91	11087.7	5091.59	10364.2	7307.43	14183.4	8923.69	6827.1	7354.62	6198.19	4030.85	8205.41	2968.03	4117.55	4488	6024.92	3738.53	7103.91	5887.08	7255.71	6734.4	7333.9	9597.85	9739.7	8564.32	13104.7	8943.21	13568.1	14812.9	6864.08	6782.54	7809.1	8479.36	6020.77	8226.48	5414.32	3995.41
1.78793	10214.6	8390.87	12430.5	9146.69	7143.59	12655.4	9668.14	7301.39	6703.05	7877.26	2901.83	11090.4	5098.94	10386.8	7313.92	14175.3	8914.3	6844.22	7366.24	6216.15	4032.6	8206.53	2971.22	4122.24	4498.53	6059.32	3742.2	7095.87	5908.33	7300.31	6756.86	7338.36	9588.77	9768.51	8589.43	13120.5	8948.48	13550.7	14830.7	6883.63	6756.57	7816.64	8455.98	6026.7	8199.32	5426.24	4006.22
[truncated: 2,289 more rows]

## Sheet: 2_6_24
	1	2	3	4	5	6	7	8	9	10	11	12
A		8.82	7.82		9.89	7.8	6.01	7.27		7.99	7.54
B	7.26	9.1	8.34	7.54	8.71	6.42	8.64	7.51	7.02	6.9	7.64	7.97
C	7.45	8.97	6.88	8.35	8.38	7.29	8.15	8.05	8.96
D	8.33	9.76	6.86	8.64	7.08
[truncated: 9 more rows]

## Sheet: 1_27_24
	A01 R	B01 R	C01 R	D01 R	A02 R	B02 R	C02 R	D02 R	A03 R	B03 R	C03 R	D03 R	A04 R	B04 R	C04 R	D04 R	A05 R	B05 R	C05 R	D05 R	A06 R	B06 R	C06 R	A07 R	B07 R	C07 R	A08 R	B08 R	C08 R	A09 R	B09 R	C09 R	A10 R	B10 R	C10 R	A11 R	B11 R	C11 R	A12 R	B12 R	C12 R
[truncated: 3,670 more rows]

[truncated: 57 more sheets: 1_19_24, 12_21_23, 12_16 _23, 12_12_23, 10_24_23, 96welltest, 9_14_23, 9_7_23, 8_31_23, 8_24_23, 8_3_23, 7_28_23, 7_20_23, 7_6_23, 6_27_23, 6_20_23, 6_8_23, 6_1_23, 5_26_23_wound1, 5_19_23 …]
